# Supplementary material for: (E)-Methyl 3-(1H-indol-2-yl)acrylate
Source: Acta Crystallogr Sect E Struct Rep Online. 2011 Jul 30;67(Pt 8):o2197. doi: 10.1107/S1600536811030121 (PMC3213627; doi:10.1107/S1600536811030121)
Supplement: Supplementary file 2 [file e-67-o2197-Isup2.hkl]

# 
# h,k,l, Fc-squared, Fo-squared, sigma(Fo-squared) and status flag 
# 
data_I
_shelx_title ' shelxl in Pbca' 
_shelx_refln_list_code          4 
_shelx_F_calc_maximum      213.40 
_exptl_crystal_F_000       848.00 
_reflns_d_resolution_high  0.7701 
 
loop_ 
 _symmetry_equiv_pos_as_xyz 
 'x, y, z' 
 '-x+1/2, -y, z+1/2' 
 '-x, y+1/2, -z+1/2' 
 'x+1/2, -y+1/2, -z' 
 '-x, -y, -z' 
 'x-1/2, y, -z-1/2' 
 'x, -y-1/2, z-1/2' 
 '-x-1/2, y-1/2, z' 
 
_cell_length_a     7.7354 
_cell_length_b    11.3242 
_cell_length_c    23.2363 
_cell_angle_alpha  90.000 
_cell_angle_beta   90.000 
_cell_angle_gamma  90.000 
 
_shelx_F_squared_multiplier     1.000 
 
loop_ 
 _refln_index_h 
 _refln_index_k 
 _refln_index_l 
 _refln_F_squared_calc 
 _refln_F_squared_meas 
 _refln_F_squared_sigma 
 _refln_observed_status 
   2   0   0     8113.60     7903.75    177.41 o 
   4   0   0     2251.52     2201.46     52.44 o 
   6   0   0      198.83      207.75     28.32 o 
   8   0   0        9.48        0.12     12.80 o 
  10   0   0        9.03       17.70     15.93 o 
   2   1   0       26.64       28.59      9.02 o 
   4   1   0       13.78       16.38      5.02 o 
   6   1   0       11.32        9.14      7.67 o 
   8   1   0       28.23       17.68      9.65 o 
  10   1   0       21.25       28.17     16.66 o 
   0   2   0      100.28       85.90      3.49 o 
   2   2   0     1341.23     1315.52     17.99 o 
   4   2   0      311.49      280.50     21.31 o 
   6   2   0      413.33      416.99     17.20 o 
   8   2   0        2.65       -3.47      9.02 o 
   2   3   0      780.41      659.17     11.13 o 
   4   3   0       23.24       26.37      5.27 o 
   6   3   0       96.11      118.41     12.08 o 
   8   3   0        1.11       -4.41      8.36 o 
   0   4   0      714.89      436.58    189.03 o 
   2   4   0     2765.99     2726.51     33.33 o 
   4   4   0      189.82      217.18      9.55 o 
   6   4   0        1.16        6.39      8.37 o 
   8   4   0       20.56       32.18     10.00 o 
   2   5   0      420.48      373.74      8.93 o 
   4   5   0      131.17      188.31      8.11 o 
   6   5   0      955.80      918.27     25.24 o 
   8   5   0       35.41       18.29      9.96 o 
   0   6   0      881.76     1055.68     14.76 o 
   2   6   0     2559.05     2571.35     29.49 o 
   4   6   0      391.12      379.44     14.18 o 
   6   6   0      592.84      574.75     18.45 o 
   8   6   0        0.24       -2.66      8.89 o 
   2   7   0       14.76       10.78      3.23 o 
   4   7   0      593.25      626.28     13.03 o 
   6   7   0       16.04        6.67      6.01 o 
   8   7   0        6.87       14.72      9.58 o 
   0   8   0       62.51       60.60      4.65 o 
   2   8   0        4.89        2.09      3.05 o 
   4   8   0        4.81       -1.70      4.40 o 
   6   8   0       12.02        7.55      7.61 o 
   8   8   0       24.27       29.40      9.67 o 
   2   9   0       13.49       16.01      4.35 o 
   4   9   0      650.98      637.38     17.40 o 
   6   9   0      211.01      219.60     20.67 o 
   0  10   0        3.39        0.85      4.24 o 
   2  10   0      365.11      343.67     11.35 o 
   4  10   0      338.22      368.06     15.00 o 
   6  10   0       48.27       29.27      8.44 o 
   2  11   0       90.00       60.26      8.68 o 
   4  11   0      294.84      312.73     13.34 o 
   6  11   0       88.81      106.54     11.14 o 
   0  12   0       46.54       31.35      8.05 o 
   2  12   0       42.37       49.04      6.26 o 
   4  12   0        3.97       -1.69      6.81 o 
   2  13   0       21.13       18.33      7.19 o 
   4  13   0        1.48        4.12      5.49 o 
   0  14   0        3.42       25.31     14.81 o 
   2  14   0       26.85        6.74      5.84 o 
   1   1   1      941.45      812.94      7.29 o 
   2   1   1     6369.96     5891.90     62.41 o 
   3   1   1      897.48      885.46     10.38 o 
   4   1   1      144.40      133.75      5.74 o 
   5   1   1       65.84       62.75      5.81 o 
   6   1   1       13.86       10.47      5.00 o 
   7   1   1      195.88      180.19      8.98 o 
   8   1   1        2.06       -1.52      5.67 o 
   9   1   1       12.65       27.32      8.68 o 
  10   1   1        3.74      -14.42     14.42 o 
   0   2   1    13651.47    12458.04    207.13 o 
   1   2   1     6738.18     6303.03     54.94 o 
   2   2   1     4893.29     4637.31     48.33 o 
   3   2   1      358.57      344.69      6.30 o 
   4   2   1        1.50        3.95      3.13 o 
   5   2   1      605.99      619.86     11.32 o 
   6   2   1        4.25        6.13      4.73 o 
   7   2   1      174.71      175.58      9.40 o 
   8   2   1       20.78       14.69      6.56 o 
   9   2   1       37.85       22.25      8.05 o 
   1   3   1     3735.42     3544.90     26.40 o 
   2   3   1       97.08      100.39      3.44 o 
   3   3   1     1234.43     1230.52     12.98 o 
   4   3   1        5.21       14.86      4.78 o 
   5   3   1       40.96       33.41      4.38 o 
   6   3   1        9.99        7.66      4.82 o 
   7   3   1        6.96        8.32      5.59 o 
   8   3   1        4.53        9.68      6.52 o 
   9   3   1       23.31       21.43      7.93 o 
   0   4   1      343.90      361.38      8.03 o 
   1   4   1     2305.87     2184.46     15.16 o 
   2   4   1       22.30       20.82      2.45 o 
   3   4   1       24.40       17.30      2.66 o 
   4   4   1      517.14      535.54      8.52 o 
   5   4   1        3.39        6.04      3.98 o 
   6   4   1       41.97       45.85      5.82 o 
   7   4   1        6.47        6.89      5.30 o 
   8   4   1        0.93        7.69      7.03 o 
   9   4   1        0.12        1.31      6.63 o 
   1   5   1      207.95      222.70      4.47 o 
   2   5   1      884.55      961.72      8.74 o 
   3   5   1        7.46        6.03      2.51 o 
   4   5   1      751.16      791.94     10.43 o 
   5   5   1       42.61       41.27      5.16 o 
   6   5   1      118.40      133.08      6.79 o 
   7   5   1       20.42       24.52      5.30 o 
   8   5   1        9.51        9.00      5.76 o 
   9   5   1       18.25       22.33      7.15 o 
   0   6   1      792.04      825.40      9.69 o 
   1   6   1      921.33      947.18      8.77 o 
   2   6   1       60.71       51.97      2.85 o 
   3   6   1       61.34       75.89      3.50 o 
   4   6   1        1.74        8.09      3.10 o 
   5   6   1       23.24       20.96      4.68 o 
   6   6   1       19.00       23.46      4.45 o 
   7   6   1       32.93       32.20      5.34 o 
   8   6   1       64.53       48.18      6.86 o 
   9   6   1        1.96        4.64      6.30 o 
   1   7   1     1053.30     1154.28     10.49 o 
   2   7   1        0.42        2.17      2.25 o 
   3   7   1      311.84      311.74      6.57 o 
   4   7   1      195.78      213.36      6.95 o 
   5   7   1      489.06      473.00      8.74 o 
   6   7   1       89.16      102.77      6.15 o 
   7   7   1        8.72       13.25      5.50 o 
   8   7   1       11.07       16.61      6.22 o 
   0   8   1       25.48       23.85      3.44 o 
   1   8   1      396.54      409.63      7.83 o 
   2   8   1       16.44       22.02      2.53 o 
   3   8   1     1100.57     1084.92     12.71 o 
   4   8   1        4.80        4.68      3.19 o 
   5   8   1      179.76      204.22      6.81 o 
   6   8   1      141.33      148.84      7.21 o 
   7   8   1        1.31        1.19      4.58 o 
   8   8   1       21.52       17.91      6.60 o 
   1   9   1        2.31        0.89      2.31 o 
   2   9   1      227.54      243.27      5.44 o 
   3   9   1      739.17      739.91     11.96 o 
   4   9   1       24.93       36.13      4.07 o 
   5   9   1       54.04       70.83      6.21 o 
   6   9   1        0.85       -0.93      4.49 o 
   7   9   1        0.20        7.00      4.73 o 
   0  10   1      296.81      316.77      7.89 o 
   1  10   1      174.80      191.14      4.65 o 
   2  10   1       47.72       52.84      3.66 o 
   3  10   1      210.79      200.40      7.36 o 
   4  10   1       38.24       40.92      4.48 o 
   5  10   1        4.60        5.69      5.10 o 
   6  10   1       14.01       15.15      5.74 o 
   7  10   1       23.68       29.91      5.49 o 
   1  11   1        2.99        1.66      2.43 o 
   2  11   1       25.44       22.65      3.51 o 
   3  11   1       37.07       34.03      4.22 o 
   4  11   1       21.82       28.12      3.90 o 
   5  11   1       29.05       38.20      7.31 o 
   6  11   1        3.12        8.56      4.63 o 
   0  12   1        0.10       -1.63      3.41 o 
   1  12   1        4.85        5.94      2.93 o 
   2  12   1        0.85       -1.20      3.58 o 
   3  12   1       67.08       46.92      7.39 o 
   4  12   1       31.24       28.15      5.35 o 
   5  12   1       48.24       61.42      6.91 o 
   1  13   1       11.83       10.75      3.24 o 
   2  13   1       22.91       22.40      3.76 o 
   3  13   1       10.61        8.97      5.75 o 
   4  13   1       19.86       13.50      6.41 o 
   0  14   1        0.89        3.32      4.27 o 
   1  14   1        7.06        5.40      4.06 o 
   2  14   1        0.07        1.22      3.95 o 
   3  14   1       12.36        8.47     10.01 o 
   1   0   2     1080.62      960.17     12.06 o 
   2   0   2     9600.64     8742.57    145.64 o 
   3   0   2      741.92      664.64     14.27 o 
   4   0   2       16.59       19.22      5.67 o 
   5   0   2      163.78      165.59     10.97 o 
   6   0   2       30.33       41.45      9.15 o 
   7   0   2       96.05      115.89     11.21 o 
   8   0   2       29.00       25.06      8.93 o 
   9   0   2      220.78      217.36     17.82 o 
  10   0   2        0.12        1.26     18.31 o 
   1   1   2     6774.28     6217.44     56.45 o 
   2   1   2    29026.35    27798.88    485.19 o 
   3   1   2     2149.08     2049.10     21.10 o 
   4   1   2      145.30      153.10      5.75 o 
   5   1   2        4.78       -1.14      3.73 o 
   6   1   2      173.59      168.34      9.84 o 
   7   1   2        0.04       -2.53      5.26 o 
   8   1   2       74.69       71.61      7.83 o 
   9   1   2       11.30       -1.22      7.08 o 
   0   2   2     7318.86     6241.18     80.26 o 
   1   2   2     2799.66     2703.93     20.24 o 
   2   2   2     3658.55     3488.19     34.83 o 
   3   2   2     1265.11     1308.95     14.13 o 
   4   2   2        3.48        3.74      3.13 o 
   5   2   2      282.75      291.58      8.68 o 
   6   2   2        2.20        6.43      5.41 o 
   7   2   2       86.29       78.98      7.25 o 
   8   2   2       15.71       13.87      6.21 o 
   9   2   2        0.00       -4.59      6.74 o 
   1   3   2      437.60      392.46      3.91 o 
   2   3   2       13.61       13.95      2.22 o 
   3   3   2      593.15      634.85      8.30 o 
   4   3   2      923.63      927.24     17.45 o 
   5   3   2      154.31      147.53     11.18 o 
   6   3   2       16.24       25.25      5.40 o 
   7   3   2       73.30       78.14      8.42 o 
   8   3   2        7.99        9.59      6.60 o 
   9   3   2        2.01       -0.77      5.88 o 
   0   4   2      996.88     1100.36     12.05 o 
   1   4   2     1299.90     1297.54      9.27 o 
   2   4   2        8.33        8.82      2.49 o 
   3   4   2      782.92      741.28      8.97 o 
   4   4   2        0.05       12.38      3.17 o 
   5   4   2       50.07       42.97      4.92 o 
   6   4   2      215.51      216.99      8.93 o 
   7   4   2       59.56       60.04      6.85 o 
   8   4   2      156.58      142.74     10.85 o 
   9   4   2       47.46       29.11      9.91 o 
   1   5   2     1302.18     1422.79     16.02 o 
   2   5   2       73.80       75.07      3.03 o 
   3   5   2      481.50      401.80      6.29 o 
   4   5   2       84.59      120.32      8.69 o 
   5   5   2       45.68       38.44      4.41 o 
   6   5   2       36.61       35.41      5.30 o 
   7   5   2        0.90        7.31      4.99 o 
   8   5   2       11.08        9.55      5.79 o 
   9   5   2        0.83        4.77      6.35 o 
   0   6   2      134.34      140.42      3.69 o 
   1   6   2      448.67      463.54      5.76 o 
   2   6   2        0.00        2.66      2.12 o 
   3   6   2      363.13      364.40      5.77 o 
   4   6   2      369.55      381.99      7.30 o 
   5   6   2        0.32       -3.24      3.24 o 
   6   6   2       50.39       62.15      6.97 o 
   7   6   2       10.99       10.33      4.60 o 
   8   6   2        2.94        2.85      5.07 o 
   9   6   2        0.01       -2.79      5.58 o 
   1   7   2      489.55      551.67      8.28 o 
   2   7   2      397.71      374.49      8.53 o 
   3   7   2        2.78        6.87      2.84 o 
   4   7   2      453.56      474.30      7.68 o 
   5   7   2       86.35       96.09      6.32 o 
   6   7   2       85.50       84.82      6.25 o 
   7   7   2        1.76       -0.73      4.15 o 
   8   7   2       30.23       32.52      5.74 o 
   0   8   2      317.88      322.89      5.96 o 
   1   8   2       62.21       73.42      5.15 o 
   2   8   2       17.11       13.40      2.69 o 
   3   8   2      496.68      467.20      7.22 o 
   4   8   2      101.16      102.17      5.79 o 
   5   8   2       98.46      127.32      7.94 o 
   6   8   2        3.97        4.80      4.35 o 
   7   8   2        8.07        6.44      4.83 o 
   8   8   2        3.99       12.33      6.54 o 
   1   9   2        6.58       10.25      2.99 o 
   2   9   2       45.15       45.99      3.84 o 
   3   9   2      450.74      427.46      8.13 o 
   4   9   2        1.59        0.55      3.61 o 
   5   9   2      489.27      492.80     10.59 o 
   6   9   2       11.38       24.19      6.06 o 
   7   9   2       12.86       18.71      6.01 o 
   0  10   2        0.33       -0.31      2.77 o 
   1  10   2       52.56       57.41      4.44 o 
   2  10   2      107.86      115.56      4.80 o 
   3  10   2       10.63        5.68      3.25 o 
   4  10   2      210.17      195.44      7.48 o 
   5  10   2        5.58        4.54      3.96 o 
   6  10   2        8.12       13.60      5.02 o 
   7  10   2        7.75        3.11      6.05 o 
   1  11   2      347.70      347.56      8.84 o 
   2  11   2        1.43        5.91      2.85 o 
   3  11   2       85.28       83.59      5.40 o 
   4  11   2        0.34        3.12      3.66 o 
   5  11   2        3.78        9.49      4.32 o 
   6  11   2       12.39       19.82      5.20 o 
   0  12   2      337.43      345.24      9.80 o 
   1  12   2       37.21       30.51      3.43 o 
   2  12   2       72.92       75.50      9.61 o 
   3  12   2        0.97       -0.52      3.15 o 
   4  12   2       10.31        8.28      5.11 o 
   5  12   2       36.58       26.62      6.07 o 
   1  13   2       36.73       39.26      3.62 o 
   2  13   2        2.51        6.54      4.72 o 
   3  13   2       16.02        7.68      5.96 o 
   4  13   2        7.44       12.19      4.89 o 
   0  14   2       10.98       13.67      7.35 o 
   1  14   2        0.71        0.89      4.65 o 
   2  14   2       20.96       22.84      5.92 o 
   3  14   2        9.09       -1.49     18.19 o 
   1   1   3     4134.95     3905.84     33.21 o 
   2   1   3    23544.50    22407.58    356.69 o 
   3   1   3      753.13      765.69      9.94 o 
   4   1   3      309.92      310.80      6.95 o 
   5   1   3       20.54       32.21      4.54 o 
   6   1   3        6.11        7.34      4.58 o 
   7   1   3       42.37       44.74      7.17 o 
   8   1   3        4.31        5.06      6.35 o 
   9   1   3        0.18        0.44      6.28 o 
   0   2   3    11963.91     9645.71    357.39 o 
   1   2   3     5551.28     5243.42     51.72 o 
   2   2   3     1435.72     1339.17     11.83 o 
   3   2   3       40.03       34.96      4.62 o 
   4   2   3      401.09      430.28     19.72 o 
   5   2   3      669.26      643.63     11.81 o 
   6   2   3        2.35        1.41      4.61 o 
   7   2   3        5.04        0.78      5.16 o 
   8   2   3        1.49        1.23      5.95 o 
   9   2   3       17.80       11.66      7.71 o 
   1   3   3      993.81      877.10      7.44 o 
   2   3   3      395.87      357.44      5.81 o 
   3   3   3      884.90      768.36      9.89 o 
   4   3   3      770.21      763.49     11.11 o 
   5   3   3      355.30      388.09      8.84 o 
   6   3   3      128.60      146.50      7.22 o 
   7   3   3       57.08       54.04      7.15 o 
   8   3   3        4.51       -1.65      5.41 o 
   9   3   3       33.79       26.11      8.60 o 
   0   4   3      746.03      708.71     14.59 o 
   1   4   3       33.64       28.51      1.63 o 
   2   4   3       59.33       65.94      2.94 o 
   3   4   3      982.46      922.61     10.27 o 
   4   4   3      688.66      719.28     10.71 o 
   5   4   3       14.89       15.90      4.53 o 
   6   4   3       90.20      104.87      8.38 o 
   7   4   3       11.19        5.80      6.39 o 
   8   4   3       38.93       32.62      7.54 o 
   9   4   3        5.42        8.80      6.53 o 
   1   5   3       19.63       18.39      1.80 o 
   2   5   3      307.17      265.75      4.37 o 
   3   5   3       23.05       27.48      2.76 o 
   4   5   3      145.96      161.74      4.76 o 
   5   5   3        1.16       -0.55      3.20 o 
   6   5   3       32.76       34.24      5.56 o 
   7   5   3       59.23       57.45      7.94 o 
   8   5   3        9.75        4.26      5.94 o 
   9   5   3       24.95       23.44      7.85 o 
   0   6   3       80.59       90.51      2.80 o 
   1   6   3     1198.84     1368.81     11.38 o 
   2   6   3      146.78      164.45      3.94 o 
   3   6   3      215.46      221.36      5.07 o 
   4   6   3      144.12      144.90      4.90 o 
   5   6   3      153.01      158.90      5.70 o 
   6   6   3       21.45       16.79      4.62 o 
   7   6   3        1.94        0.72      4.22 o 
   8   6   3      168.16      187.10      9.78 o 
   9   6   3       18.87       22.55      7.38 o 
   1   7   3       50.97       50.07      2.52 o 
   2   7   3        0.93        4.88      2.23 o 
   3   7   3       43.41       56.38      3.84 o 
   4   7   3      586.96      614.99      9.35 o 
   5   7   3        1.48        2.94      3.60 o 
   6   7   3      111.58      126.12      6.46 o 
   7   7   3       74.36       61.69      6.91 o 
   8   7   3       15.66       12.62      5.65 o 
   0   8   3       37.88       30.23      2.94 o 
   1   8   3        7.81        9.39      2.23 o 
   2   8   3      535.85      527.18      8.36 o 
   3   8   3       22.72       20.27      3.07 o 
   4   8   3        0.42        2.06      3.51 o 
   5   8   3      163.72      170.21      6.90 o 
   6   8   3      178.57      166.47      6.89 o 
   7   8   3       21.37       18.67      5.79 o 
   8   8   3        7.55       13.82      5.94 o 
   1   9   3     1468.23     1489.81     16.03 o 
   2   9   3       14.01       12.92      2.83 o 
   3   9   3       59.62       61.62      4.25 o 
   4   9   3        2.53        5.61      3.32 o 
   5   9   3       78.22       83.98      5.87 o 
   6   9   3       11.48       11.26      4.52 o 
   7   9   3       10.46        4.67      5.09 o 
   0  10   3       13.06       15.15      3.32 o 
   1  10   3      249.85      252.12      4.93 o 
   2  10   3        0.08        1.83      3.15 o 
   3  10   3      127.40      162.40      5.61 o 
   4  10   3        9.38        4.66      3.74 o 
   5  10   3        6.60        6.90      4.20 o 
   6  10   3        2.23       15.35      5.38 o 
   7  10   3        1.87       17.96      6.09 o 
   1  11   3        6.51        5.84      2.71 o 
   2  11   3      163.46      150.23      6.25 o 
   3  11   3      128.36      140.35      8.43 o 
   4  11   3        0.80        6.22      4.38 o 
   5  11   3       70.37       56.19      6.42 o 
   6  11   3        0.31       13.15      4.67 o 
   0  12   3       11.08        9.99      3.63 o 
   1  12   3       17.46       15.58      2.95 o 
   2  12   3       29.38       32.42      4.05 o 
   3  12   3        3.41        5.64      3.97 o 
   4  12   3        2.36       16.29      8.23 o 
   5  12   3       39.27       37.71      5.89 o 
   1  13   3        3.14        3.40      2.90 o 
   2  13   3        4.74        2.44      3.29 o 
   3  13   3        0.00        0.35      4.14 o 
   4  13   3       19.80       28.19     13.85 o 
   0  14   3       92.76       63.88     13.90 o 
   1  14   3        4.62        9.42      5.63 o 
   2  14   3        0.07        8.91      8.16 o 
   0   0   4     1144.60     1004.17     13.27 o 
   1   0   4     3816.02     3494.95     42.43 o 
   2   0   4    45541.35    44901.50   1349.13 o 
   3   0   4     1531.02     1403.64     23.24 o 
   4   0   4     1920.11     1818.28     27.60 o 
   5   0   4      355.40      319.59     10.92 o 
   6   0   4      144.06      146.37     10.74 o 
   7   0   4        0.32       -0.86      6.45 o 
   8   0   4       25.31       28.76     10.11 o 
   9   0   4       14.81       35.53     17.05 o 
   1   1   4     8560.16     8272.38     80.22 o 
   2   1   4      723.40      641.86      8.23 o 
   3   1   4     1857.78     1628.30     17.24 o 
   4   1   4      135.63      136.61      6.01 o 
   5   1   4      127.92      149.19      6.03 o 
   6   1   4       59.01       76.39      7.67 o 
   7   1   4      243.43      263.47     11.12 o 
   8   1   4       10.91        3.82      6.23 o 
   9   1   4        0.23       -1.63      6.97 o 
   0   2   4     1513.78     1509.94     25.76 o 
   1   2   4        1.25       -1.31      1.31 o 
   2   2   4      149.83      145.48      3.95 o 
   3   2   4     1197.07     1139.51     12.68 o 
   4   2   4     3706.11     3660.71     40.45 o 
   5   2   4       11.43       15.97      4.63 o 
   6   2   4      142.20      148.17      8.07 o 
   7   2   4        0.03        7.61      5.56 o 
   8   2   4        3.88       15.70      7.00 o 
   9   2   4       29.98       29.88      9.08 o 
   1   3   4     1500.30     1345.01     12.56 o 
   2   3   4     1841.76     1810.10     16.64 o 
   3   3   4     1056.45      996.90     11.79 o 
   4   3   4      537.83      507.76      9.58 o 
   5   3   4      109.51      118.87      6.28 o 
   6   3   4       58.67       70.01      6.30 o 
   7   3   4       58.64       52.06      7.47 o 
   8   3   4       46.51       35.56      7.71 o 
   9   3   4        0.12       -4.90      7.27 o 
   0   4   4     1524.51     1494.65     22.34 o 
   1   4   4       26.45       31.13      1.68 o 
   2   4   4      443.86      485.64      5.51 o 
   3   4   4     1117.50     1122.06     12.43 o 
   4   4   4      171.10      158.77      6.36 o 
   5   4   4      391.17      412.96      9.36 o 
   6   4   4        0.32       -4.19      4.19 o 
   7   4   4        3.46       11.31      4.95 o 
   8   4   4        0.24       -1.94      6.00 o 
   9   4   4       17.77       15.16      7.13 o 
   1   5   4       66.80       83.58      3.44 o 
   2   5   4        3.68        4.88      1.66 o 
   3   5   4      251.01      267.13      5.25 o 
   4   5   4      390.04      392.78      8.23 o 
   5   5   4       27.48       25.96      4.98 o 
   6   5   4        4.80        7.73      4.28 o 
   7   5   4       16.39       11.46      5.60 o 
   8   5   4        0.20        6.54      6.02 o 
   9   5   4       15.10        8.14      6.30 o 
   0   6   4     3531.76     3751.43     53.35 o 
   1   6   4     1231.66     1336.82     12.02 o 
   2   6   4     1034.36      987.98      8.81 o 
   3   6   4      655.35      711.48      8.52 o 
   4   6   4       15.60       15.41      3.34 o 
   5   6   4      179.82      204.20      7.03 o 
   6   6   4       39.16       50.36      5.23 o 
   7   6   4      190.46      190.64      8.46 o 
   8   6   4      104.92       97.07      8.52 o 
   9   6   4        0.51        3.30      7.34 o 
   1   7   4       69.60       80.72      3.12 o 
   2   7   4       27.21       44.55      2.80 o 
   3   7   4        4.45        7.14      3.15 o 
   4   7   4       16.53       11.59      3.48 o 
   5   7   4        3.74        3.78      3.72 o 
   6   7   4        2.54        5.75      4.15 o 
   7   7   4        0.30       -3.71      4.76 o 
   8   7   4        9.34        9.67      5.69 o 
   0   8   4      759.31      686.48      9.47 o 
   1   8   4        1.64        4.05      2.02 o 
   2   8   4       31.11       29.74      3.17 o 
   3   8   4      135.92      135.11      4.81 o 
   4   8   4        8.34       13.93      3.58 o 
   5   8   4        0.27        4.79      3.39 o 
   6   8   4       64.05       64.85      5.67 o 
   7   8   4      114.80      116.38     12.62 o 
   8   8   4        3.57        5.91      5.18 o 
   1   9   4      373.40      360.67     10.98 o 
   2   9   4      695.96      658.86     10.58 o 
   3   9   4       29.05       27.41      3.39 o 
   4   9   4      221.95      215.20      5.26 o 
   5   9   4       66.59       69.68      5.93 o 
   6   9   4       10.38       12.41      5.67 o 
   7   9   4        1.25       -0.93      4.59 o 
   0  10   4       94.09       98.75      5.39 o 
   1  10   4      306.32      315.22      6.26 o 
   2  10   4       49.69       50.00      3.97 o 
   3  10   4       26.75       29.51      4.47 o 
   4  10   4       74.65       60.40      4.79 o 
   5  10   4       54.93       53.41      5.03 o 
   6  10   4       46.72       55.28      5.80 o 
   7  10   4        0.89       12.07      5.61 o 
   1  11   4        1.14        5.17      3.08 o 
   2  11   4      258.75      232.21      6.25 o 
   3  11   4      161.39      175.63      9.19 o 
   4  11   4        4.77        3.19      4.10 o 
   5  11   4       60.12       50.28      6.52 o 
   6  11   4        2.82        8.40      4.76 o 
   0  12   4      139.02      166.90      6.72 o 
   1  12   4        9.36       11.53      2.91 o 
   2  12   4        5.73        5.39      3.49 o 
   3  12   4       13.99       10.64      3.88 o 
   4  12   4        4.81        9.40      4.31 o 
   5  12   4       17.97       20.27      7.06 o 
   1  13   4        0.80        3.41      3.47 o 
   2  13   4       24.74       16.73      4.61 o 
   3  13   4       51.65       47.14     19.34 o 
   4  13   4       18.94       37.48     11.16 o 
   0  14   4       15.59        3.26      5.48 o 
   1  14   4       18.70       10.45      4.68 o 
   2  14   4        5.49        8.60      6.97 o 
   1   1   5        0.23        2.32      1.76 o 
   2   1   5      800.75      763.47      9.11 o 
   3   1   5      942.00      953.00     11.40 o 
   4   1   5     1909.19     1729.59     21.27 o 
   5   1   5      106.13      109.28      7.03 o 
   6   1   5       20.87       12.19      5.02 o 
   7   1   5       21.11       18.63      6.41 o 
   8   1   5        0.75       -7.22      7.22 o 
   9   1   5        3.53       12.08      8.61 o 
   0   2   5     2227.29     1736.36     71.13 o 
   1   2   5      407.67      411.69      4.25 o 
   2   2   5      220.31      182.78      4.68 o 
   3   2   5      365.78      391.87      7.96 o 
   4   2   5     2696.47     2483.62     29.62 o 
   5   2   5      468.06      468.01      9.68 o 
   6   2   5      163.34      160.63      8.20 o 
   7   2   5        0.78        2.62      5.02 o 
   8   2   5        2.72        3.50      5.55 o 
   9   2   5       35.52       36.66      9.53 o 
   1   3   5      137.23      134.40      2.78 o 
   2   3   5       83.07       89.95      3.07 o 
   3   3   5     1039.79     1017.77     11.50 o 
   4   3   5        2.26        0.29      2.93 o 
   5   3   5       16.39       10.89      3.87 o 
   6   3   5       25.26       27.67      6.69 o 
   7   3   5       23.90       18.61      5.48 o 
   8   3   5       21.48       12.79      7.37 o 
   9   3   5        0.20       -7.01      7.01 o 
   0   4   5      424.99      394.49     10.03 o 
   1   4   5      296.91      284.78      3.82 o 
   2   4   5      198.88      194.78      3.76 o 
   3   4   5      196.06      182.44      5.10 o 
   4   4   5       14.81       15.22      3.42 o 
   5   4   5      299.96      283.46     11.51 o 
   6   4   5       31.35       25.56      4.94 o 
   7   4   5        0.56        2.67      4.77 o 
   8   4   5      119.81      121.23      9.69 o 
   9   4   5        8.24       11.27      6.90 o 
   1   5   5     2605.48     2942.60     28.19 o 
   2   5   5      585.79      675.70      7.07 o 
   3   5   5       60.38       56.65      3.23 o 
   4   5   5      184.13      225.53      5.81 o 
   5   5   5      109.34      119.83      5.95 o 
   6   5   5      199.62      215.57      8.40 o 
   7   5   5      125.41      121.40      7.49 o 
   8   5   5       81.58       66.51      7.63 o 
   9   5   5       31.28       26.39      9.03 o 
   0   6   5      368.96      442.73      9.16 o 
   1   6   5       89.45       96.32      3.27 o 
   2   6   5      248.20      241.96      5.14 o 
   3   6   5      116.50      120.77      5.51 o 
   4   6   5        1.70        4.63      3.20 o 
   5   6   5        0.42       -3.44      3.44 o 
   6   6   5       75.00       79.57      5.64 o 
   7   6   5      103.05       90.25      6.45 o 
   8   6   5        0.03       -0.86      5.08 o 
   9   6   5        7.68       19.11     11.93 o 
   1   7   5       35.54       37.24      2.32 o 
   2   7   5      763.74      730.07      9.36 o 
   3   7   5       39.49       31.58      3.14 o 
   4   7   5        0.01        4.72      3.15 o 
   5   7   5      208.71      228.90      6.98 o 
   6   7   5        2.66        6.17      4.09 o 
   7   7   5       11.90        8.95      4.86 o 
   8   7   5       15.63       12.72      5.95 o 
   0   8   5      130.45      167.42      4.54 o 
   1   8   5       20.00       21.77      2.69 o 
   2   8   5      249.69      231.83      5.96 o 
   3   8   5        1.95        0.99      2.46 o 
   4   8   5       44.74       43.90      4.26 o 
   5   8   5       99.47      107.94      5.10 o 
   6   8   5        7.16        6.78      4.11 o 
   7   8   5      204.62      203.25     11.98 o 
   8   8   5       10.14       19.15      6.57 o 
   1   9   5        0.51        1.54      2.63 o 
   2   9   5        0.94        2.64      2.48 o 
   3   9   5      139.52      153.27      6.44 o 
   4   9   5        1.67       -2.75      2.75 o 
   5   9   5        5.30        0.55      3.44 o 
   6   9   5        0.87        9.88      5.19 o 
   7   9   5        1.88        7.32      4.91 o 
   0  10   5        0.34        5.41      3.89 o 
   1  10   5     1157.36     1147.08     11.77 o 
   2  10   5       21.96       25.13      3.67 o 
   3  10   5      136.29      145.51      5.82 o 
   4  10   5       19.03       13.07      4.31 o 
   5  10   5       15.17       19.59      4.98 o 
   6  10   5       18.73       19.41      4.98 o 
   7  10   5       33.59       24.91      6.26 o 
   1  11   5      101.09      104.70      4.04 o 
   2  11   5       68.86       66.71      4.96 o 
   3  11   5       26.92       28.47      4.11 o 
   4  11   5        0.38        1.51      3.56 o 
   5  11   5        1.13        0.49      4.00 o 
   6  11   5       77.07       91.98      7.84 o 
   0  12   5       32.67       29.52      3.87 o 
   1  12   5       74.78       87.51      3.85 o 
   2  12   5       27.12       20.57      3.50 o 
   3  12   5        1.80        2.82      4.28 o 
   4  12   5        0.52        7.93      5.44 o 
   5  12   5        7.11       11.73      5.82 o 
   1  13   5        2.95        8.52      4.39 o 
   2  13   5        2.92        4.82      7.11 o 
   3  13   5        3.49        1.02      5.64 o 
   4  13   5        7.76       10.30      8.32 o 
   0  14   5        1.19       11.94      8.48 o 
   1  14   5        3.06        8.56      5.88 o 
   2  14   5        1.09        2.34      6.01 o 
   0   0   6       36.36       25.63      3.95 o 
   1   0   6     3852.60     3732.43     44.52 o 
   2   0   6      256.68      216.32      8.51 o 
   3   0   6     1292.75     1354.36     22.16 o 
   4   0   6     6514.49     6377.42    112.16 o 
   5   0   6     1255.21     1300.88     27.98 o 
   6   0   6      144.41      172.87     12.55 o 
   7   0   6       86.32       70.71     10.13 o 
   8   0   6       11.78        3.84      8.49 o 
   9   0   6        0.75        3.96      9.70 o 
   1   1   6       83.54       92.70      2.49 o 
   2   1   6      132.09      130.65      4.35 o 
   3   1   6       27.30       20.87      3.30 o 
   4   1   6     3192.29     3064.12     39.01 o 
   5   1   6      398.11      396.64     11.02 o 
   6   1   6      149.53      152.78      7.80 o 
   7   1   6        0.02       -1.43      4.97 o 
   8   1   6        3.92        4.15      6.07 o 
   9   1   6        0.01        9.56      6.81 o 
   0   2   6      181.71      177.57      3.55 o 
   1   2   6      720.74      681.03      5.90 o 
   2   2   6       74.80       68.99      3.06 o 
   3   2   6      867.11      866.47     10.16 o 
   4   2   6     2149.57     2179.59     27.90 o 
   5   2   6      706.72      727.59     14.02 o 
   6   2   6       27.14       24.61      5.43 o 
   7   2   6        0.19        4.03      5.33 o 
   8   2   6        2.92        7.63      6.99 o 
   9   2   6        0.30       10.44      7.19 o 
   1   3   6      208.65      239.76      3.00 o 
   2   3   6     4317.27     4387.36     39.43 o 
   3   3   6     1480.61     1534.56     16.05 o 
   4   3   6       24.19       27.11      3.87 o 
   5   3   6        3.38        0.73      3.58 o 
   6   3   6      106.45       91.68      6.73 o 
   7   3   6       11.28        7.82      5.76 o 
   8   3   6       21.24       24.79      6.61 o 
   9   3   6       22.17       29.02      8.99 o 
   0   4   6     1801.30     1616.85     45.72 o 
   1   4   6      401.23      394.58      6.12 o 
   2   4   6       49.84       46.37      2.21 o 
   3   4   6       48.02       44.78      3.85 o 
   4   4   6       15.22       19.89      3.46 o 
   5   4   6      101.40       88.46      5.27 o 
   6   4   6      327.77      327.58      9.91 o 
   7   4   6        8.68        2.93      4.72 o 
   8   4   6        7.57       13.84      6.50 o 
   9   4   6        0.82        3.41      6.75 o 
   1   5   6     1224.36     1318.08     11.74 o 
   2   5   6      213.88      211.68      3.99 o 
   3   5   6      242.56      257.53      4.72 o 
   4   5   6        2.14        0.88      2.47 o 
   5   5   6       49.28       60.93      5.47 o 
   6   5   6      194.82      205.21      7.39 o 
   7   5   6        1.28        5.07      5.06 o 
   8   5   6       66.34       49.57      7.81 o 
   9   5   6        9.74       17.53      7.93 o 
   0   6   6      761.42      746.13     18.23 o 
   1   6   6        3.19        5.61      1.31 o 
   2   6   6      209.83      197.93      4.38 o 
   3   6   6       18.41       18.62      2.39 o 
   4   6   6       24.32       23.88      3.61 o 
   5   6   6       60.29       74.85      5.97 o 
   6   6   6       47.67       43.71      5.19 o 
   7   6   6       64.28       62.47      6.37 o 
   8   6   6       21.07       13.62      5.17 o 
   1   7   6      319.33      343.59      8.99 o 
   2   7   6      594.33      549.00      9.05 o 
   3   7   6      200.39      215.01      5.78 o 
   4   7   6        0.12        3.12      2.87 o 
   5   7   6        7.44        5.94      3.43 o 
   6   7   6       11.58       12.69      5.43 o 
   7   7   6        5.43       -1.49      4.00 o 
   8   7   6       17.10       11.40      5.36 o 
   0   8   6       29.29       16.40      3.04 o 
   1   8   6      388.39      380.22      5.45 o 
   2   8   6       49.12       39.66      3.94 o 
   3   8   6       94.21       96.42      4.48 o 
   4   8   6       16.30       18.35      3.40 o 
   5   8   6        1.53       -1.76      3.42 o 
   6   8   6       41.49       36.77      4.84 o 
   7   8   6       96.18       89.24      7.21 o 
   8   8   6        0.05       14.93      6.99 o 
   1   9   6      242.77      237.15      4.36 o 
   2   9   6       31.37       28.29      3.90 o 
   3   9   6      100.43      104.85      5.68 o 
   4   9   6       77.03       85.22      5.01 o 
   5   9   6        6.45        7.67      3.90 o 
   6   9   6        0.82        4.89      4.31 o 
   7   9   6       27.84       22.61      5.38 o 
   0  10   6     1999.29     2029.13     28.66 o 
   1  10   6       11.32       15.29      2.79 o 
   2  10   6      290.21      280.60      8.20 o 
   3  10   6       14.89        7.90      3.19 o 
   4  10   6        0.33        0.20      3.88 o 
   5  10   6        3.34        7.23      3.57 o 
   6  10   6       13.17        0.45      3.67 o 
   7  10   6       56.64       60.13      6.63 o 
   1  11   6      226.97      216.38      5.58 o 
   2  11   6       53.17       46.80      4.92 o 
   3  11   6       14.31       12.27      4.28 o 
   4  11   6        0.78       -1.14      3.87 o 
   5  11   6        3.91        0.96      4.29 o 
   6  11   6       27.77       35.49      8.56 o 
   0  12   6       43.87       42.19      8.07 o 
   1  12   6        0.74        1.00      2.42 o 
   2  12   6       36.98       30.66      5.07 o 
   3  12   6        1.98        4.88      5.00 o 
   4  12   6        8.27       23.21      9.71 o 
   5  12   6        0.02        7.12      7.46 o 
   1  13   6       11.71        8.10      4.05 o 
   2  13   6       44.73       41.18      9.40 o 
   3  13   6       17.20       12.39      9.24 o 
   4  13   6        2.00        8.89     12.08 o 
   0  14   6       42.47       25.92      9.09 o 
   1  14   6        0.49        3.66      7.72 o 
   2  14   6        1.92        9.74      7.43 o 
   1   1   7        0.50        2.62      1.49 o 
   2   1   7        6.73        2.28      2.15 o 
   3   1   7      132.02      164.33      4.71 o 
   4   1   7     1450.18     1412.59     19.97 o 
   5   1   7       12.35       15.63      4.74 o 
   6   1   7        1.05        7.07      4.86 o 
   7   1   7      141.70      135.81      8.39 o 
   8   1   7        7.98        9.78      6.61 o 
   9   1   7       32.95       40.88      7.87 o 
   0   2   7     3766.38     3700.15     43.04 o 
   1   2   7        0.00       -0.06      1.34 o 
   2   2   7      411.57      385.49      5.24 o 
   3   2   7        0.00        1.44      2.42 o 
   4   2   7      536.26      524.54     10.53 o 
   5   2   7      106.22      124.12      9.40 o 
   6   2   7      300.97      289.96     11.48 o 
   7   2   7        4.61       -5.44      5.93 o 
   8   2   7       12.47       20.87      8.20 o 
   9   2   7        0.12        3.22      6.45 o 
   1   3   7     3915.58     3847.68     37.71 o 
   2   3   7      812.73      782.07      8.51 o 
   3   3   7       27.96       22.27      2.72 o 
   4   3   7      490.78      513.28      9.08 o 
   5   3   7      208.56      240.40      7.70 o 
   6   3   7      718.62      700.90     14.02 o 
   7   3   7      246.42      253.69     10.55 o 
   8   3   7       33.15       35.48      7.22 o 
   9   3   7       44.95       32.32      8.38 o 
   0   4   7        0.86       -1.74      2.06 o 
   1   4   7     1806.68     1805.92     19.42 o 
   2   4   7     1205.25     1343.71     10.60 o 
   3   4   7      531.60      572.10      7.41 o 
   4   4   7      259.98      265.72      7.84 o 
   5   4   7      740.99      734.86     11.55 o 
   6   4   7        6.41        6.54      4.48 o 
   7   4   7        8.64        8.01      5.81 o 
   8   4   7        0.04        1.96      5.08 o 
   9   4   7        0.52       -0.05      6.15 o 
   1   5   7        0.90        1.49      1.94 o 
   2   5   7       21.44       25.41      1.94 o 
   3   5   7      764.15      834.56      9.15 o 
   4   5   7       94.77      113.56      5.09 o 
   5   5   7      342.61      371.74      9.53 o 
   6   5   7       31.15       28.40      5.22 o 
   7   5   7        4.24       10.10      5.53 o 
   8   5   7       52.00       49.29      7.00 o 
   9   5   7        8.79        9.07      7.44 o 
   0   6   7      437.81      550.12     15.25 o 
   1   6   7       41.99       50.29      1.71 o 
   2   6   7       12.59       15.05      2.07 o 
   3   6   7       81.84       74.00      2.96 o 
   4   6   7       80.38       81.97      4.67 o 
   5   6   7       13.95        8.84      3.63 o 
   6   6   7       64.73       64.99      5.82 o 
   7   6   7      150.00      144.16     13.43 o 
   8   6   7        1.92        9.42      6.56 o 
   1   7   7      197.31      209.77      5.43 o 
   2   7   7       48.58       62.61      3.61 o 
   3   7   7       14.58       13.91      2.35 o 
   4   7   7       67.44       70.73      5.01 o 
   5   7   7       97.83      115.01      6.52 o 
   6   7   7       37.71       40.21      5.37 o 
   7   7   7        3.90        1.43      4.67 o 
   8   7   7        1.17       10.72      5.69 o 
   0   8   7     2782.85     2862.78     33.54 o 
   1   8   7       35.52       35.57      2.45 o 
   2   8   7       68.17       60.15      5.06 o 
   3   8   7       29.27       35.36      3.18 o 
   4   8   7       40.40       41.18      3.46 o 
   5   8   7      142.47      158.77      5.84 o 
   6   8   7        7.81        1.99      3.60 o 
   7   8   7       67.77       45.03      7.32 o 
   8   8   7        1.61        1.23      5.80 o 
   1   9   7        7.39        8.51      1.58 o 
   2   9   7       86.76       89.11      4.53 o 
   3   9   7      282.15      272.37      5.76 o 
   4   9   7        1.32        3.00      2.85 o 
   5   9   7       57.83       60.18      5.44 o 
   6   9   7        0.00       -0.80      4.20 o 
   7   9   7       31.82       30.04      5.54 o 
   0  10   7      103.72      120.40      6.80 o 
   1  10   7      397.55      387.37      7.99 o 
   2  10   7        4.06        4.57      2.78 o 
   3  10   7        3.03        2.36      2.27 o 
   4  10   7        0.03        1.96      3.07 o 
   5  10   7        2.54        6.09      3.38 o 
   6  10   7      117.47      141.28     12.21 o 
   1  11   7      332.75      341.47      8.33 o 
   2  11   7       17.21       15.23      3.80 o 
   3  11   7       39.85       26.30      3.25 o 
   4  11   7       85.06       82.70     10.67 o 
   5  11   7        3.01        6.22      3.77 o 
   6  11   7        5.64        9.92      5.33 o 
   0  12   7      107.10      112.08      9.68 o 
   1  12   7       43.19       32.79      5.66 o 
   2  12   7       31.82       31.19      4.47 o 
   3  12   7       63.85       31.34      9.81 o 
   4  12   7        0.16       -1.89      8.28 o 
   5  12   7       20.90       15.19      7.54 o 
   1  13   7       25.85       28.09      7.92 o 
   2  13   7        1.87       12.91      8.18 o 
   3  13   7       28.70       20.45      9.04 o 
   4  13   7        8.86       13.62     27.69 o 
   0  14   7       24.78       18.48     10.40 o 
   1  14   7       73.39      119.32     19.42 o 
   2  14   7        0.26       28.15     15.90 o 
   0   0   8     5080.08     4789.00     73.47 o 
   1   0   8       91.32       94.39      4.93 o 
   2   0   8       80.54       81.21      3.83 o 
   3   0   8      276.56      284.35      9.08 o 
   4   0   8      620.24      655.80     14.83 o 
   5   0   8      203.17      210.34     13.33 o 
   6   0   8       28.80       27.52      7.80 o 
   7   0   8       40.91       48.23      9.47 o 
   8   0   8       19.68       26.46     12.36 o 
   9   0   8      100.86       84.10     15.92 o 
   1   1   8      405.68      396.47      3.87 o 
   2   1   8      145.71      139.51      3.75 o 
   3   1   8     3428.31     3740.41     36.45 o 
   4   1   8       19.66       22.78      3.84 o 
   5   1   8      161.70      194.97      7.26 o 
   6   1   8       26.73       19.40      5.59 o 
   7   1   8        2.09        3.63      5.42 o 
   8   1   8       17.83       22.69      6.56 o 
   9   1   8        8.60       -2.17      7.17 o 
   0   2   8     6783.49     6325.05     86.54 o 
   1   2   8      637.95      609.18      6.04 o 
   2   2   8      477.48      501.48      6.60 o 
   3   2   8       82.74       87.62      4.38 o 
   4   2   8      294.75      291.15      6.84 o 
   5   2   8      220.86      223.57      8.03 o 
   6   2   8      727.55      695.08     14.25 o 
   7   2   8       64.74       60.36      7.04 o 
   8   2   8       13.65       37.17     13.56 o 
   9   2   8       18.94       26.17      8.21 o 
   1   3   8       78.18       96.31      4.42 o 
   2   3   8       14.06       16.36      2.26 o 
   3   3   8      189.50      204.06      5.39 o 
   4   3   8       21.58       20.32      4.25 o 
   5   3   8        1.35        3.84      3.83 o 
   6   3   8      362.63      360.03     11.44 o 
   7   3   8      133.88      124.63      8.24 o 
   8   3   8       73.26       72.72      8.30 o 
   9   3   8        0.00        0.20      7.47 o 
   0   4   8     4313.13     4546.92     75.56 o 
   1   4   8       41.14       54.41      4.64 o 
   2   4   8      136.94      109.19      4.00 o 
   3   4   8       32.91       40.42      3.16 o 
   4   4   8        6.32        2.83      2.92 o 
   5   4   8      275.10      293.33      9.15 o 
   6   4   8        7.04       11.13      4.40 o 
   7   4   8      340.40      337.44     10.27 o 
   8   4   8       34.25       28.71      8.69 o 
   9   4   8        0.04       11.66      7.42 o 
   1   5   8      143.02      174.16      4.53 o 
   2   5   8       43.96       47.08      2.02 o 
   3   5   8       58.52       61.36      2.86 o 
   4   5   8       10.82       15.21      3.37 o 
   5   5   8      171.37      183.69      8.08 o 
   6   5   8       10.11       16.65      5.36 o 
   7   5   8        0.11       -2.02      5.11 o 
   8   5   8       28.14       21.03      7.76 o 
   9   5   8        0.06        9.20      6.63 o 
   0   6   8      834.64      834.23     21.43 o 
   1   6   8       40.01       45.40      2.56 o 
   2   6   8      459.23      475.86      5.40 o 
   3   6   8      239.16      247.83      4.82 o 
   4   6   8      318.91      342.28      7.70 o 
   5   6   8       13.68       12.27      3.42 o 
   6   6   8       13.94       17.78      4.22 o 
   7   6   8       36.63       28.73      6.64 o 
   8   6   8        3.60        0.21      5.10 o 
   1   7   8       40.09       43.76      4.13 o 
   2   7   8      214.35      254.56      6.80 o 
   3   7   8        1.91        0.10      1.83 o 
   4   7   8      121.89      126.92      4.90 o 
   5   7   8      118.61      122.50      6.37 o 
   6   7   8       86.55       92.57      5.44 o 
   7   7   8        1.08        2.08      4.00 o 
   8   7   8        0.30        3.73      5.06 o 
   0   8   8      210.43      209.62      8.45 o 
   1   8   8       84.15       84.18      3.57 o 
   2   8   8      487.24      453.75     10.97 o 
   3   8   8       18.02       20.97      2.66 o 
   4   8   8      274.09      270.69      8.17 o 
   5   8   8      161.83      188.45      6.51 o 
   6   8   8        6.15        2.97      4.60 o 
   7   8   8        0.68       10.35      5.04 o 
   1   9   8     1176.49     1136.28     13.52 o 
   2   9   8        6.13        8.16      2.79 o 
   3   9   8       38.57       43.51      3.22 o 
   4   9   8       17.96       23.33      4.49 o 
   5   9   8       72.43       74.12      4.70 o 
   6   9   8        0.83        2.16      4.84 o 
   7   9   8        3.11        5.32      4.75 o 
   0  10   8      119.38      124.95      5.60 o 
   1  10   8       44.62       42.52      3.21 o 
   2  10   8        3.04        3.18      1.63 o 
   3  10   8        4.62        6.69      2.45 o 
   4  10   8       12.23       13.02      3.28 o 
   5  10   8       63.40       72.74      5.20 o 
   6  10   8        8.31        9.74      4.90 o 
   1  11   8        0.25        2.55      2.65 o 
   2  11   8       32.87       34.25      4.13 o 
   3  11   8      160.68      154.32      8.98 o 
   4  11   8        0.21        7.86      5.45 o 
   5  11   8       15.52       21.58      7.14 o 
   6  11   8       11.41        9.92      8.77 o 
   0  12   8       56.51       51.61      5.99 o 
   1  12   8      129.32      127.90      8.48 o 
   2  12   8        0.83        7.68      5.68 o 
   3  12   8       57.72       31.63      7.46 o 
   4  12   8        9.38       13.07     10.26 o 
   5  12   8        9.10       10.93      7.81 o 
   1  13   8       14.71       12.83      7.65 o 
   2  13   8        5.07        6.84      8.26 o 
   3  13   8        2.56        7.78      8.69 o 
   0  14   8        1.40        0.41      8.79 o 
   1  14   8        6.87       13.90      9.65 o 
   1   1   9      542.97      539.50      4.71 o 
   2   1   9     1640.97     1806.84     17.53 o 
   3   1   9      276.84      307.27      5.54 o 
   4   1   9        2.16        5.08      3.42 o 
   5   1   9      875.15      905.49     14.91 o 
   6   1   9      714.37      731.85     14.95 o 
   7   1   9       18.34        8.96      5.47 o 
   8   1   9       86.72       95.94      8.87 o 
   9   1   9       66.72       71.78     10.92 o 
   0   2   9        7.32        5.29      1.51 o 
   1   2   9        2.73        5.44      1.53 o 
   2   2   9      853.15      845.35     10.37 o 
   3   2   9        7.61        5.51      2.91 o 
   4   2   9        1.51       -1.30      3.17 o 
   5   2   9        6.23        6.55      4.08 o 
   6   2   9      524.01      498.18     12.69 o 
   7   2   9       50.70       44.45      6.40 o 
   8   2   9       16.00       19.09      6.60 o 
   9   2   9        2.30        7.41      6.96 o 
   1   3   9       47.14       53.78      2.52 o 
   2   3   9       19.24       17.83      2.13 o 
   3   3   9        9.47        2.73      2.35 o 
   4   3   9       68.63       89.77      5.19 o 
   5   3   9        6.42        8.68      4.23 o 
   6   3   9        9.31       11.82      4.31 o 
   7   3   9        0.41        1.39      4.58 o 
   8   3   9        5.10        8.16      7.21 o 
   9   3   9        4.90       10.25      6.92 o 
   0   4   9     3158.19     3171.26     58.01 o 
   1   4   9     1207.21     1223.57     15.86 o 
   2   4   9        1.84        0.34      2.17 o 
   3   4   9      749.03      790.14     10.41 o 
   4   4   9      199.70      209.80      6.69 o 
   5   4   9       37.89       35.89      4.99 o 
   6   4   9      121.94      134.28      8.67 o 
   7   4   9       51.49       50.35      6.14 o 
   8   4   9      294.95      309.57     12.56 o 
   9   4   9        2.09        3.17      6.80 o 
   1   5   9       21.78       10.83      2.59 o 
   2   5   9      430.90      404.48      6.82 o 
   3   5   9      240.50      245.84      6.56 o 
   4   5   9      122.63      142.78      5.70 o 
   5   5   9       46.73       51.39      5.37 o 
   6   5   9        1.14        0.74      3.70 o 
   7   5   9        5.73        9.96      5.72 o 
   8   5   9        1.35        5.25      6.55 o 
   0   6   9        7.02        7.09      3.50 o 
   1   6   9        0.05        2.74      2.64 o 
   2   6   9      322.42      357.76      4.45 o 
   3   6   9       81.65       90.58      3.94 o 
   4   6   9      115.65      121.18      5.99 o 
   5   6   9      114.19      113.22      5.52 o 
   6   6   9       42.79       37.43      5.18 o 
   7   6   9        1.14        2.91      4.88 o 
   8   6   9        4.72       -2.04      6.24 o 
   1   7   9       20.21       18.35      2.18 o 
   2   7   9       40.22       33.08      3.04 o 
   3   7   9      664.59      678.25      7.75 o 
   4   7   9       50.32       51.70      3.51 o 
   5   7   9       38.34       25.89      4.52 o 
   6   7   9        8.79        9.71      4.61 o 
   7   7   9        0.11        3.00      4.05 o 
   8   7   9       31.96       27.20      6.55 o 
   0   8   9      228.20      219.14     11.74 o 
   1   8   9       12.34       11.79      1.86 o 
   2   8   9        1.44        4.21      2.63 o 
   3   8   9       49.91       48.39      3.87 o 
   4   8   9        2.42        5.77      2.74 o 
   5   8   9      157.50      158.26      5.89 o 
   6   8   9       20.62       17.44      4.83 o 
   7   8   9        2.09        7.82      4.86 o 
   1   9   9       98.10      100.88      2.82 o 
   2   9   9      669.17      659.16     15.42 o 
   3   9   9       41.49       48.73      4.12 o 
   4   9   9       25.96       21.52      3.57 o 
   5   9   9        0.04        2.02      3.54 o 
   6   9   9        0.06        1.62      3.82 o 
   7   9   9        3.66        3.70      4.97 o 
   0  10   9      123.87      121.49      7.82 o 
   1  10   9      115.13      107.79      6.06 o 
   2  10   9       20.86       19.64      4.32 o 
   3  10   9       44.75       30.26      4.68 o 
   4  10   9       75.04       88.90      5.05 o 
   5  10   9        5.08        6.96      3.76 o 
   6  10   9       41.81       32.23      6.08 o 
   1  11   9       20.17       10.84      2.95 o 
   2  11   9       18.10       14.08      3.73 o 
   3  11   9       46.40       36.49      6.28 o 
   4  11   9      158.82      171.81     13.02 o 
   5  11   9       31.97       37.90      7.11 o 
   0  12   9        7.33       26.29     10.22 o 
   1  12   9       10.60        9.34      6.46 o 
   2  12   9        2.62       14.10      6.91 o 
   3  12   9       63.46       48.57      8.26 o 
   4  12   9        0.01        4.63      9.85 o 
   1  13   9       14.83       14.53      8.07 o 
   2  13   9       95.12      124.82     22.71 o 
   3  13   9        7.14       15.13     10.79 o 
   0   0  10      758.80      760.87     11.82 o 
   1   0  10     3335.61     3083.50     38.30 o 
   2   0  10      616.13      648.32     11.29 o 
   3   0  10      728.06      755.13     12.44 o 
   4   0  10      618.58      605.70     17.84 o 
   5   0  10       45.90       42.25      7.38 o 
   6   0  10      670.72      690.63     24.98 o 
   7   0  10      191.96      226.09     19.83 o 
   8   0  10       96.92      102.61     21.84 o 
   9   0  10       63.20       38.10     16.49 o 
   1   1  10      142.74      134.48      4.20 o 
   2   1  10     2256.66     2253.62     20.43 o 
   3   1  10        0.00        3.27      2.72 o 
   4   1  10       98.87      117.00      7.64 o 
   5   1  10        6.20        7.74      4.72 o 
   6   1  10       57.30       41.52      5.67 o 
   7   1  10       70.36       61.65      7.21 o 
   8   1  10        7.97       17.14      8.63 o 
   9   1  10       44.08       36.00      8.62 o 
   0   2  10      168.05      159.20      3.72 o 
   1   2  10     1892.37     1894.20     15.53 o 
   2   2  10       69.59       79.43      3.44 o 
   3   2  10      463.82      513.12     12.53 o 
   4   2  10       47.01       56.30      4.99 o 
   5   2  10       30.73       27.46      5.22 o 
   6   2  10      116.61      123.40      7.44 o 
   7   2  10        3.70        4.06      5.00 o 
   8   2  10       58.92       55.13      9.21 o 
   9   2  10       22.05       18.78      7.56 o 
   1   3  10        6.44       30.20      2.44 o 
   2   3  10        0.01        1.86      2.07 o 
   3   3  10     1187.70     1206.72     12.78 o 
   4   3  10       28.12       36.21      4.34 o 
   5   3  10      462.87      490.41      9.42 o 
   6   3  10        5.99        8.38      4.53 o 
   7   3  10        1.34        9.08      5.79 o 
   8   3  10       38.95       35.79      6.81 o 
   9   3  10       14.52       28.62      8.04 o 
   0   4  10      457.00      466.29     29.64 o 
   1   4  10       51.52       59.98      3.32 o 
   2   4  10      873.93      882.03      8.65 o 
   3   4  10        4.42       -2.59      2.59 o 
   4   4  10        6.24       12.88      3.20 o 
   5   4  10       92.31      107.40      7.56 o 
   6   4  10       94.87      112.09      7.05 o 
   7   4  10       29.08       35.69      8.15 o 
   8   4  10       40.63       26.86      7.59 o 
   9   4  10       31.60       24.59      7.71 o 
   1   5  10      758.52      813.20     11.27 o 
   2   5  10      781.78      780.95     11.72 o 
   3   5  10       46.60       45.11      2.66 o 
   4   5  10      593.34      588.93      9.58 o 
   5   5  10        6.99        3.13      3.61 o 
   6   5  10      132.76      139.26     11.87 o 
   7   5  10        0.14        6.55      4.98 o 
   8   5  10        9.54       11.64      6.24 o 
   0   6  10      217.48      230.59     11.34 o 
   1   6  10       11.48       12.64      2.06 o 
   2   6  10      293.06      271.31      8.69 o 
   3   6  10      765.61      734.44     10.35 o 
   4   6  10      180.76      178.79      4.97 o 
   5   6  10      108.72      100.41      5.20 o 
   6   6  10       19.09       16.62      4.43 o 
   7   6  10        1.24        3.31      4.46 o 
   8   6  10        2.77        1.89      6.13 o 
   1   7  10      170.00      183.33      9.09 o 
   2   7  10       60.70       63.77      6.01 o 
   3   7  10       20.32       24.19      2.90 o 
   4   7  10      176.62      191.97      6.14 o 
   5   7  10      200.05      194.04      6.96 o 
   6   7  10       53.25       67.60      6.82 o 
   7   7  10       15.70       13.80      5.43 o 
   8   7  10        2.38        3.82      5.55 o 
   0   8  10       16.12       24.50      4.56 o 
   1   8  10      296.24      289.75      9.00 o 
   2   8  10       16.89       17.13      5.57 o 
   3   8  10       99.20      114.05      4.99 o 
   4   8  10       72.09       75.22      3.77 o 
   5   8  10      115.96      123.54      8.67 o 
   6   8  10       10.22       14.81      5.07 o 
   7   8  10        4.19        6.56      4.97 o 
   1   9  10      221.45      234.23      7.70 o 
   2   9  10       49.27       53.73      5.22 o 
   3   9  10       34.63       25.89      3.77 o 
   4   9  10        4.40        2.15      2.70 o 
   5   9  10        5.34        6.18      3.39 o 
   6   9  10        8.41        6.22      4.03 o 
   7   9  10        0.02        8.82      6.23 o 
   0  10  10      190.35      172.12     17.51 o 
   1  10  10       24.46       20.58      4.77 o 
   2  10  10      401.02      408.82     11.45 o 
   3  10  10       31.86       26.61      3.84 o 
   4  10  10       53.72       37.27      5.45 o 
   5  10  10       22.29       18.96      5.96 o 
   6  10  10       29.42       19.91      6.69 o 
   1  11  10       35.35       24.22      4.08 o 
   2  11  10        9.15        6.38      5.40 o 
   3  11  10      208.11      226.32     10.63 o 
   4  11  10       16.40       13.80      6.02 o 
   5  11  10        2.57        1.81      5.31 o 
   0  12  10        2.93        2.84      7.65 o 
   1  12  10       84.44       82.45      9.18 o 
   2  12  10        2.38       -0.62      4.31 o 
   3  12  10        8.32       10.06      6.84 o 
   4  12  10        3.38        2.85      8.81 o 
   1  13  10        5.38       23.85      8.84 o 
   2  13  10       12.87        6.85      9.09 o 
   3  13  10        6.15       13.54     11.17 o 
   1   1  11       81.08      109.77      4.62 o 
   2   1  11        0.34        1.39      1.88 o 
   3   1  11      550.03      582.15      8.50 o 
   4   1  11       14.19       11.83      4.00 o 
   5   1  11        2.03        3.05      3.63 o 
   6   1  11       10.42        4.91      5.38 o 
   7   1  11      135.57      148.19      8.50 o 
   8   1  11        4.89        6.13      6.46 o 
   9   1  11        3.77        1.34      7.42 o 
   0   2  11      162.33      135.05      3.33 o 
   1   2  11      180.61      179.32      4.34 o 
   2   2  11       11.59       11.91      2.15 o 
   3   2  11      252.52      271.35      6.90 o 
   4   2  11      106.95      132.15      5.85 o 
   5   2  11       14.59       19.28      4.48 o 
   6   2  11       46.70       49.11      5.66 o 
   7   2  11       33.27       28.24      6.09 o 
   8   2  11      148.28      141.28      8.82 o 
   9   2  11       63.96       72.15      8.41 o 
   1   3  11       22.61       21.34      2.04 o 
   2   3  11     1283.61     1230.61     11.41 o 
   3   3  11      244.31      234.44      5.34 o 
   4   3  11       43.16       48.69      4.20 o 
   5   3  11       20.36       23.60      5.02 o 
   6   3  11       12.73       13.37      5.31 o 
   7   3  11      166.02      167.46      9.56 o 
   8   3  11      135.46      124.45     13.38 o 
   9   3  11      171.08      170.97     11.18 o 
   0   4  11      703.13      699.59     15.54 o 
   1   4  11       32.51       42.42      2.17 o 
   2   4  11      186.94      148.98      8.01 o 
   3   4  11       16.73       17.23      3.18 o 
   4   4  11        6.43       10.69      3.25 o 
   5   4  11       16.56       19.31      4.43 o 
   6   4  11       20.73       23.53      4.66 o 
   7   4  11       25.71       23.01      6.57 o 
   8   4  11        9.36        9.62      5.96 o 
   1   5  11      269.04      338.52      4.73 o 
   2   5  11      141.49      128.97      7.20 o 
   3   5  11      375.06      414.30      6.42 o 
   4   5  11       45.40       41.63      4.33 o 
   5   5  11      401.98      397.11      8.72 o 
   6   5  11      234.01      222.43      9.08 o 
   7   5  11       74.93       83.42     11.07 o 
   8   5  11       22.87       30.57      6.41 o 
   0   6  11      188.39      164.13     12.74 o 
   1   6  11      537.92      481.87     13.79 o 
   2   6  11       79.08       93.36      4.97 o 
   3   6  11       97.50       93.72      3.19 o 
   4   6  11       56.62       64.18      3.80 o 
   5   6  11        0.01       -1.80      2.74 o 
   6   6  11        2.42        1.48      4.55 o 
   7   6  11       41.22       38.06      6.45 o 
   8   6  11        1.73        6.18      5.77 o 
   1   7  11      392.00      361.66      9.35 o 
   2   7  11       79.10       80.17      3.94 o 
   3   7  11       32.40       32.34      3.05 o 
   4   7  11        6.94        3.60      2.34 o 
   5   7  11        2.36        3.74      3.41 o 
   6   7  11        7.30        5.70      4.23 o 
   7   7  11        0.05        4.93      5.15 o 
   8   7  11        0.66       13.54      8.45 o 
   0   8  11        6.51       16.11      7.11 o 
   1   8  11      340.99      352.64     10.10 o 
   2   8  11      139.75      128.12     11.67 o 
   3   8  11      884.39      850.95     22.41 o 
   4   8  11        6.56        8.59      2.28 o 
   5   8  11       21.32       21.87      3.66 o 
   6   8  11        0.97        2.89      3.88 o 
   7   8  11        1.72       -1.46      4.26 o 
   1   9  11        0.15        0.79      2.51 o 
   2   9  11      170.26      158.00      6.16 o 
   3   9  11       28.65       36.74      4.68 o 
   4   9  11      223.03      221.04     10.09 o 
   5   9  11       31.08       24.29      4.12 o 
   6   9  11        2.92        7.46      4.57 o 
   7   9  11       17.70       12.82      7.73 o 
   0  10  11      172.86      189.56     14.39 o 
   1  10  11        6.86        5.71      4.15 o 
   2  10  11       32.68       28.36      3.93 o 
   3  10  11      270.39      227.88     17.39 o 
   4  10  11      195.05      205.00      9.07 o 
   5  10  11       10.77        1.46      5.90 o 
   6  10  11       27.80       25.60      7.39 o 
   1  11  11        2.86        5.23      4.55 o 
   2  11  11       43.02       68.76     10.07 o 
   3  11  11       19.10       19.78      6.58 o 
   4  11  11       26.11       20.27      8.31 o 
   5  11  11        0.18       -5.39      6.14 o 
   0  12  11        0.14       -2.21     11.47 o 
   1  12  11       37.83       41.37     10.58 o 
   2  12  11        6.91       -0.08      5.77 o 
   3  12  11        8.77       13.95      8.11 o 
   4  12  11       41.65       51.29     16.00 o 
   1  13  11       13.31        5.91      7.95 o 
   2  13  11        5.17       10.57      7.98 o 
   0   0  12     4935.08     5316.95     92.56 o 
   1   0  12      217.57      210.98      4.97 o 
   2   0  12       26.13       25.70      3.57 o 
   3   0  12      420.20      425.83      9.36 o 
   4   0  12      218.71      236.95      8.15 o 
   5   0  12      136.83      129.30      9.34 o 
   6   0  12      200.87      208.49     15.40 o 
   7   0  12      617.23      621.33     20.26 o 
   8   0  12       14.63       31.26     13.66 o 
   9   0  12       12.64       11.83     11.72 o 
   1   1  12     1584.79     1587.11     13.97 o 
   2   1  12      358.94      422.64      5.47 o 
   3   1  12      109.64      104.33      5.19 o 
   4   1  12       16.59       21.64      4.06 o 
   5   1  12       58.09       60.06      6.05 o 
   6   1  12      109.14      111.84      6.56 o 
   7   1  12       28.58       18.10      5.82 o 
   8   1  12       34.26       39.48      7.62 o 
   9   1  12        2.54        6.03      6.87 o 
   0   2  12     1662.58     1647.79     16.57 o 
   1   2  12       61.96       52.71      2.47 o 
   2   2  12      243.47      230.32      4.14 o 
   3   2  12        1.85        5.39      3.15 o 
   4   2  12      212.49      211.77      6.52 o 
   5   2  12       60.37       53.23      5.08 o 
   6   2  12       31.17       30.57      6.35 o 
   7   2  12      371.72      362.74     11.96 o 
   8   2  12       91.77       66.58      8.93 o 
   9   2  12        0.03       12.12      7.92 o 
   1   3  12     1937.66     2147.59     17.65 o 
   2   3  12      432.02      414.65      4.98 o 
   3   3  12       84.62       77.18      3.53 o 
   4   3  12        1.48        0.92      3.65 o 
   5   3  12       14.81       11.73      4.44 o 
   6   3  12      119.92      128.42      7.03 o 
   7   3  12       21.97       27.57      5.73 o 
   8   3  12        8.34        6.13      6.02 o 
   0   4  12      422.50      371.87     15.02 o 
   1   4  12       63.91       68.88      4.52 o 
   2   4  12      370.71      351.31      9.29 o 
   3   4  12       95.97       92.62      3.53 o 
   4   4  12        0.14       -1.24      3.32 o 
   5   4  12        4.71        1.34      3.28 o 
   6   4  12       17.68       19.31      5.46 o 
   7   4  12       16.37       14.18      5.37 o 
   8   4  12        2.17        2.11      5.95 o 
   1   5  12      196.26      189.35      6.18 o 
   2   5  12       21.04       20.35      2.97 o 
   3   5  12        0.58       -0.91      1.82 o 
   4   5  12       14.54       19.58      4.13 o 
   5   5  12        6.04        5.58      3.72 o 
   6   5  12        0.14        0.91      4.02 o 
   7   5  12        5.96        6.76      5.77 o 
   8   5  12        9.79       16.13      6.51 o 
   0   6  12      398.04      416.08     12.90 o 
   1   6  12       84.70       92.49      7.67 o 
   2   6  12       25.13       25.25      3.09 o 
   3   6  12        0.02        0.95      2.37 o 
   4   6  12      115.80      103.51      3.99 o 
   5   6  12       23.79       25.53      3.80 o 
   6   6  12      138.92      168.56      8.71 o 
   7   6  12        2.72       13.22      5.42 o 
   8   6  12       27.90       30.71      7.38 o 
   1   7  12        0.00        1.14      2.78 o 
   2   7  12      236.19      223.91      9.72 o 
   3   7  12     1164.60     1137.69     17.09 o 
   4   7  12        3.52        8.78      2.46 o 
   5   7  12       24.73       22.93      4.21 o 
   6   7  12        1.37        5.51      4.58 o 
   7   7  12        0.34       -2.60      4.45 o 
   0   8  12      156.96      153.64     12.42 o 
   1   8  12       12.03       10.38      3.33 o 
   2   8  12      107.02       75.91      4.92 o 
   3   8  12       37.34       44.00      6.48 o 
   4   8  12      107.27       96.21      8.77 o 
   5   8  12      117.08      116.35      4.87 o 
   6   8  12        1.50        3.04      3.34 o 
   7   8  12       62.55       41.42      7.19 o 
   1   9  12      107.67      114.11      5.04 o 
   2   9  12       35.21       39.79      2.91 o 
   3   9  12       74.11       70.30      4.31 o 
   4   9  12       93.16       94.39      4.45 o 
   5   9  12        8.19        7.51      4.54 o 
   6   9  12        7.82        9.59      4.55 o 
   0  10  12        0.01       -2.73      8.13 o 
   1  10  12       10.51        7.65      3.92 o 
   2  10  12        4.64        0.58      4.35 o 
   3  10  12       52.17       42.65     10.23 o 
   4  10  12        2.99        6.72      5.51 o 
   5  10  12        0.29        0.29      6.10 o 
   6  10  12        2.33       -0.53      5.85 o 
   1  11  12       29.53       25.51      7.61 o 
   2  11  12       34.89       40.53      6.72 o 
   3  11  12       42.05       63.64      7.86 o 
   4  11  12        1.47        1.22      7.36 o 
   5  11  12        9.64        5.82     10.21 o 
   0  12  12       10.35       19.67     12.08 o 
   1  12  12       25.01       35.51      9.65 o 
   2  12  12        3.75        2.37      6.40 o 
   3  12  12       24.48       29.14      7.82 o 
   4  12  12        0.18       -3.32     11.65 o 
   1  13  12       16.46       22.30     13.91 o 
   2  13  12       11.32        7.24      8.12 o 
   1   1  13      411.42      405.63      5.80 o 
   2   1  13      176.46      205.71      4.03 o 
   3   1  13       58.27       74.01      3.79 o 
   4   1  13       31.10       29.89      3.70 o 
   5   1  13       66.40       55.75      5.43 o 
   6   1  13       89.82      104.37     11.14 o 
   7   1  13       14.02       19.37      5.97 o 
   8   1  13       63.67       53.74      7.41 o 
   9   1  13        4.53        5.99      8.33 o 
   0   2  13     4290.56     4151.45     47.34 o 
   1   2  13      410.72      469.64      6.10 o 
   2   2  13        4.41        1.65      1.69 o 
   3   2  13        9.14       12.61      3.17 o 
   4   2  13      255.72      249.04      6.97 o 
   5   2  13      490.84      503.50     11.00 o 
   6   2  13       11.13       14.01      4.58 o 
   7   2  13      302.22      310.99     10.78 o 
   8   2  13       66.22       60.06      8.29 o 
   1   3  13      293.92      298.52      6.26 o 
   2   3  13       23.32       28.82      2.13 o 
   3   3  13      244.49      243.66      6.64 o 
   4   3  13      165.17      166.22      6.39 o 
   5   3  13      152.58      172.85      8.32 o 
   6   3  13        2.91        9.30      4.59 o 
   7   3  13       10.72        9.79      6.01 o 
   8   3  13        2.35        7.61      6.88 o 
   0   4  13       94.13       98.15      7.31 o 
   1   4  13      173.48      166.11      2.93 o 
   2   4  13       61.24       68.27      4.42 o 
   3   4  13      109.34      109.64      3.68 o 
   4   4  13       64.56       58.91      4.47 o 
   5   4  13      111.20      110.18      5.69 o 
   6   4  13      157.37      169.20      9.41 o 
   7   4  13        0.83       -1.22      4.73 o 
   8   4  13        3.74        2.12      6.53 o 
   1   5  13       35.78       34.36      2.71 o 
   2   5  13       22.58       16.43      2.30 o 
   3   5  13       97.03       79.60      3.07 o 
   4   5  13       24.01       17.27      3.21 o 
   5   5  13        8.40        8.03      3.65 o 
   6   5  13        0.01        4.95      4.97 o 
   7   5  13       12.59        9.34      5.18 o 
   8   5  13        0.23        3.71      5.94 o 
   0   6  13        7.82        5.17      7.07 o 
   1   6  13      266.35      266.20     10.99 o 
   2   6  13      146.18      133.41      5.98 o 
   3   6  13        5.98        4.70      3.15 o 
   4   6  13      484.92      440.72      7.85 o 
   5   6  13        3.91        5.19      3.59 o 
   6   6  13        7.05        4.05      4.44 o 
   7   6  13        6.50       13.80      6.20 o 
   8   6  13        8.98       23.74      7.96 o 
   1   7  13     1763.45     1808.14     24.00 o 
   2   7  13       31.67       37.91      3.01 o 
   3   7  13       67.62       81.11      7.13 o 
   4   7  13       10.64       12.18      2.18 o 
   5   7  13       54.39       47.23      4.14 o 
   6   7  13       13.65       12.75      3.87 o 
   7   7  13        3.78        5.66      4.31 o 
   0   8  13        8.09        6.90      9.00 o 
   1   8  13       32.22       35.56      2.98 o 
   2   8  13       94.42       95.54     13.13 o 
   3   8  13       74.31       56.17      5.34 o 
   4   8  13       15.01       12.95      3.53 o 
   5   8  13        2.28        6.95      2.43 o 
   6   8  13       36.34       35.55      5.20 o 
   7   8  13       15.22       18.86      6.05 o 
   1   9  13        5.93        4.54      2.56 o 
   2   9  13      147.09      149.77      6.69 o 
   3   9  13        2.03       -0.16      3.09 o 
   4   9  13      194.13      177.15     17.67 o 
   5   9  13        0.21        5.83      5.22 o 
   6   9  13        2.26       -3.05      5.13 o 
   0  10  13      143.97      150.60     12.95 o 
   1  10  13        0.02        0.75      3.34 o 
   2  10  13       12.69       11.39      3.68 o 
   3  10  13       12.63        8.14      4.57 o 
   4  10  13       27.21       29.87      8.00 o 
   5  10  13       78.70       74.41     10.30 o 
   1  11  13       31.67       31.30      8.13 o 
   2  11  13       42.22       42.66      8.37 o 
   3  11  13        8.25       15.87      8.34 o 
   4  11  13       50.78       47.33     11.71 o 
   5  11  13       14.86       13.48     18.31 o 
   0  12  13        6.67       28.30     10.63 o 
   1  12  13        3.10       13.73      8.91 o 
   2  12  13       31.31       46.90      9.56 o 
   3  12  13       26.13       25.10      7.96 o 
   1  13  13       41.08       45.11     10.69 o 
   0   0  14      888.07      998.97     14.27 o 
   1   0  14      766.50      751.16     15.82 o 
   2   0  14       53.45       59.79      4.67 o 
   3   0  14      188.01      169.71      7.09 o 
   4   0  14       22.41       20.35      5.79 o 
   5   0  14     1554.56     1601.55     27.30 o 
   6   0  14       28.55       22.55      7.72 o 
   7   0  14       40.55       18.54      7.84 o 
   8   0  14       37.39       26.48      9.50 o 
   1   1  14       25.09       31.14      2.28 o 
   2   1  14        0.18       -1.35      2.23 o 
   3   1  14      176.62      176.16      5.56 o 
   4   1  14       21.88       34.98      4.24 o 
   5   1  14       74.49       66.06      5.69 o 
   6   1  14       59.81       55.28      6.25 o 
   7   1  14      132.10      148.38      8.65 o 
   8   1  14        0.56        3.54      6.05 o 
   0   2  14       27.59       23.90      2.30 o 
   1   2  14      267.17      277.84      4.32 o 
   2   2  14      569.24      549.98      6.57 o 
   3   2  14       23.53       45.39      3.41 o 
   4   2  14        1.07        2.44      3.19 o 
   5   2  14        6.40       11.74      4.62 o 
   6   2  14        0.20        1.55      4.66 o 
   7   2  14        3.09        1.76      5.39 o 
   8   2  14        0.08       -4.96      6.14 o 
   1   3  14      169.80      185.19      4.16 o 
   2   3  14        5.83        7.34      2.12 o 
   3   3  14       59.07       73.81      4.16 o 
   4   3  14      347.02      347.23      8.73 o 
   5   3  14        2.49        6.55      4.01 o 
   6   3  14        3.35        9.31      4.53 o 
   7   3  14        9.61       21.20      6.06 o 
   8   3  14        4.56        9.97      6.63 o 
   0   4  14      703.24      713.12      7.61 o 
   1   4  14        6.86        6.63      1.91 o 
   2   4  14       43.80       50.75      4.69 o 
   3   4  14       27.20       27.60      2.73 o 
   4   4  14      462.71      442.60      8.17 o 
   5   4  14       19.58       22.52      4.76 o 
   6   4  14       47.41       36.86      6.15 o 
   7   4  14       34.41       37.50      6.39 o 
   8   4  14        1.61        9.67      6.52 o 
   1   5  14      219.59      228.27      5.31 o 
   2   5  14      152.15      128.90      5.93 o 
   3   5  14      148.18      150.18      6.37 o 
   4   5  14        1.96        6.40      2.92 o 
   5   5  14      123.09      117.31      5.77 o 
   6   5  14        6.78        4.72      4.94 o 
   7   5  14       33.71       27.67      5.67 o 
   8   5  14       20.81       21.17      6.87 o 
   0   6  14      187.51      190.12     11.38 o 
   1   6  14     1073.62     1028.89     27.34 o 
   2   6  14       61.62       55.86      4.17 o 
   3   6  14      270.79      235.83     12.93 o 
   4   6  14      200.49      167.82      9.46 o 
   5   6  14        1.52        9.06      4.19 o 
   6   6  14       11.64        3.92      3.79 o 
   7   6  14       19.56       30.32      6.61 o 
   1   7  14       10.42        3.33      1.85 o 
   2   7  14      223.89      209.72      9.30 o 
   3   7  14       24.47       20.23      4.82 o 
   4   7  14      145.29      133.95      8.38 o 
   5   7  14        0.10        0.77      3.21 o 
   6   7  14       34.10       27.84      4.24 o 
   7   7  14       28.89       18.49      6.08 o 
   0   8  14      832.72      877.90     37.92 o 
   1   8  14        7.46       14.73      5.10 o 
   2   8  14       19.44        8.59      4.54 o 
   3   8  14       27.91       26.52      4.69 o 
   4   8  14       18.88       17.16      4.74 o 
   5   8  14       71.60       79.93      5.86 o 
   6   8  14       81.22       83.64      9.35 o 
   7   8  14        1.02       11.70     12.11 o 
   1   9  14      569.34      592.53     15.94 o 
   2   9  14       68.08       73.01      6.13 o 
   3   9  14       12.07        0.85      3.05 o 
   4   9  14        2.45       -0.33      4.96 o 
   5   9  14       40.95       38.39      6.79 o 
   6   9  14       13.56       16.38      7.23 o 
   0  10  14       36.15       41.21     10.25 o 
   1  10  14        0.00        3.23      6.57 o 
   2  10  14       72.29       69.03      6.09 o 
   3  10  14       56.92       61.17     12.05 o 
   4  10  14        3.60       10.97      9.56 o 
   5  10  14       10.31       12.22     11.14 o 
   1  11  14       17.07       22.19      8.09 o 
   2  11  14       61.10       77.53      8.57 o 
   3  11  14        1.57        0.07      6.43 o 
   4  11  14        8.80       10.83      9.03 o 
   0  12  14        0.31       10.53     11.14 o 
   1  12  14       33.22       35.16      9.20 o 
   2  12  14        2.51        3.18      7.59 o 
   3  12  14       12.80       16.84      7.83 o 
   1   1  15      827.84      864.48      9.62 o 
   2   1  15      800.58      818.14      8.98 o 
   3   1  15       56.56       71.72      3.86 o 
   4   1  15      139.30      142.73      6.54 o 
   5   1  15      566.84      542.55     10.31 o 
   6   1  15        8.49       11.78      5.21 o 
   7   1  15        0.62        1.07      4.79 o 
   8   1  15        9.41        5.75      5.97 o 
   0   2  15      542.43      562.57      7.47 o 
   1   2  15       20.31       18.77      2.37 o 
   2   2  15      237.65      241.99      4.51 o 
   3   2  15       14.50       16.82      2.62 o 
   4   2  15      713.97      751.47     12.17 o 
   5   2  15       48.84       46.79      4.98 o 
   6   2  15        1.60        4.76      4.84 o 
   7   2  15       11.37       12.74      6.19 o 
   8   2  15        0.64        7.35      6.77 o 
   1   3  15       11.11       13.10      2.51 o 
   2   3  15       93.97      102.20      6.21 o 
   3   3  15      143.73      147.06      7.42 o 
   4   3  15       24.70       31.22      3.76 o 
   5   3  15       72.08       75.66      8.12 o 
   6   3  15        0.06        1.39      4.75 o 
   7   3  15       14.61       15.40      6.30 o 
   8   3  15        2.42        7.50      6.16 o 
   0   4  15      101.77       94.69      4.81 o 
   1   4  15      364.75      410.76      7.01 o 
   2   4  15        4.01        3.38      2.97 o 
   3   4  15       21.22       25.38      3.97 o 
   4   4  15       47.71       46.58      4.08 o 
   5   4  15       18.41       25.47      4.41 o 
   6   4  15        5.95        9.73      4.30 o 
   7   4  15       27.74       22.14      7.15 o 
   8   4  15       14.40       22.92      7.76 o 
   1   5  15        4.17        5.54      1.56 o 
   2   5  15       15.32       15.75      2.26 o 
   3   5  15      284.43      266.27     11.91 o 
   4   5  15       13.30       11.36      3.48 o 
   5   5  15       43.75       40.71      5.68 o 
   6   5  15        3.70        8.80      4.75 o 
   7   5  15       16.13       27.04      8.21 o 
   8   5  15        1.09       10.52     10.90 o 
   0   6  15       12.24        7.33      7.58 o 
   1   6  15      813.76      802.95     11.65 o 
   2   6  15        5.67        5.05      3.85 o 
   3   6  15       27.67       29.22      4.54 o 
   4   6  15        0.27       -1.64      2.32 o 
   5   6  15       34.01       31.75      3.78 o 
   6   6  15      101.58       92.42      9.94 o 
   7   6  15        1.13        1.03      6.09 o 
   1   7  15      219.37      230.03      9.85 o 
   2   7  15      150.51      147.83     12.34 o 
   3   7  15       13.05       18.87      3.78 o 
   4   7  15       35.67       33.10      3.88 o 
   5   7  15        2.97        0.64      2.25 o 
   6   7  15      111.90      103.23     10.84 o 
   7   7  15        0.10        0.14      5.10 o 
   0   8  15       35.15       45.78     12.91 o 
   1   8  15       69.06       67.82      6.67 o 
   2   8  15       70.53       84.46      9.86 o 
   3   8  15        0.00       -2.17      3.74 o 
   4   8  15        0.03       -2.41      5.86 o 
   5   8  15       87.31       90.27     12.74 o 
   6   8  15        2.47        5.87      6.52 o 
   1   9  15        1.31       -9.18      9.18 o 
   2   9  15      152.57      168.94      7.35 o 
   3   9  15       37.96       30.11      9.02 o 
   4   9  15       10.81        9.47      6.55 o 
   5   9  15       12.04       11.88      5.89 o 
   6   9  15       46.48       30.61      8.07 o 
   0  10  15        4.22       -3.53      8.19 o 
   1  10  15       13.31        9.00      6.70 o 
   2  10  15       12.44       12.21      6.38 o 
   3  10  15        0.06       -5.38     10.74 o 
   4  10  15        6.10        7.68      9.22 o 
   5  10  15       21.79       32.98     11.59 o 
   1  11  15        1.45        0.41      6.56 o 
   2  11  15        8.68        8.36      7.03 o 
   3  11  15        9.76       14.98      8.89 o 
   4  11  15       12.85       17.72     10.79 o 
   0  12  15      236.56      334.12     34.95 o 
   1  12  15        0.00       -1.89      7.27 o 
   2  12  15        1.55       20.48     10.74 o 
   0   0  16       26.21       37.25      5.36 o 
   1   0  16      340.10      345.35      8.11 o 
   2   0  16      289.88      311.47      9.02 o 
   3   0  16       85.60       88.18      6.26 o 
   4   0  16      278.58      281.73      9.84 o 
   5   0  16      426.83      434.97     14.03 o 
   6   0  16      102.43      100.55      9.10 o 
   7   0  16        8.82        9.79      8.06 o 
   8   0  16       35.07       19.79      9.92 o 
   1   1  16        2.02        0.43      1.90 o 
   2   1  16      203.68      210.59      4.97 o 
   3   1  16     1080.38     1138.00     12.35 o 
   4   1  16       70.66       82.35      5.23 o 
   5   1  16       17.76       20.09      4.57 o 
   6   1  16        0.03        1.38      4.27 o 
   7   1  16       19.84       22.64      6.19 o 
   8   1  16        3.98        7.48      6.70 o 
   0   2  16      121.50      110.86      5.25 o 
   1   2  16        0.53        1.31      1.85 o 
   2   2  16      478.69      464.56      6.25 o 
   3   2  16       29.79       33.35      3.19 o 
   4   2  16       52.69       52.87      4.29 o 
   5   2  16      112.73      104.78      5.81 o 
   6   2  16       16.55       16.55      5.35 o 
   7   2  16        1.23       -1.66      4.71 o 
   8   2  16        7.01        9.00      6.86 o 
   1   3  16      306.36      333.37      5.97 o 
   2   3  16      459.09      484.58      8.52 o 
   3   3  16      162.19      176.24      4.57 o 
   4   3  16       14.52       16.49      3.57 o 
   5   3  16        8.45        8.54      4.17 o 
   6   3  16       28.15       28.02      5.65 o 
   7   3  16        5.01       10.43      6.31 o 
   8   3  16        2.86        5.53      5.94 o 
   0   4  16       76.43       81.74      5.69 o 
   1   4  16        0.25        2.55      2.17 o 
   2   4  16      506.47      509.88      7.44 o 
   3   4  16      325.59      312.30      6.97 o 
   4   4  16       44.36       46.45      5.01 o 
   5   4  16       50.89       41.70      5.18 o 
   6   4  16        2.39        3.38      4.60 o 
   7   4  16        0.10       10.70      6.88 o 
   8   4  16        2.59        1.29      5.88 o 
   1   5  16      548.67      490.75     16.41 o 
   2   5  16       46.78       45.56      2.15 o 
   3   5  16       67.88       85.64      4.69 o 
   4   5  16       12.58       13.10      2.87 o 
   5   5  16       13.95       17.95      4.67 o 
   6   5  16        0.64        1.16      4.23 o 
   7   5  16        4.47       -4.18      5.41 o 
   0   6  16      197.85      215.99     16.41 o 
   1   6  16       84.53       85.68      9.81 o 
   2   6  16      165.25      147.04      9.66 o 
   3   6  16        0.01        2.93      2.38 o 
   4   6  16        8.23        6.20      2.43 o 
   5   6  16        0.05        0.02      2.95 o 
   6   6  16        8.31        1.92      3.76 o 
   7   6  16        7.85       14.41      5.60 o 
   1   7  16      485.80      450.39     12.17 o 
   2   7  16        0.46        2.90      1.97 o 
   3   7  16        0.35       -0.22      3.25 o 
   4   7  16        0.07       -0.81      2.10 o 
   5   7  16       73.56       67.28      5.87 o 
   6   7  16       13.38        3.86      4.43 o 
   7   7  16       28.28       31.53      7.24 o 
   0   8  16      334.99      376.93     20.69 o 
   1   8  16      323.57      358.79     12.47 o 
   2   8  16        2.09        3.67      4.12 o 
   3   8  16      244.83      242.11     12.69 o 
   4   8  16        2.54       -0.10      6.53 o 
   5   8  16        2.03       -1.45      6.00 o 
   6   8  16       17.28       17.57      5.98 o 
   1   9  16       34.35       25.90      9.40 o 
   2   9  16      148.92      171.64     16.37 o 
   3   9  16        4.87       13.45      7.86 o 
   4   9  16        3.79       -5.75      9.79 o 
   5   9  16       12.67       12.75      9.01 o 
   0  10  16       52.83       44.42     14.59 o 
   1  10  16       21.95       24.75      7.71 o 
   2  10  16       32.00       36.87      7.21 o 
   3  10  16       19.82       20.75      9.72 o 
   4  10  16        0.10       -2.86      8.27 o 
   5  10  16        1.92        0.15      9.73 o 
   1  11  16       16.96       21.46      8.80 o 
   2  11  16        1.66        3.54      7.67 o 
   3  11  16        0.24        1.44      7.76 o 
   0  12  16       10.66        1.97      9.83 o 
   1  12  16        0.43       10.40      8.69 o 
   2  12  16        2.89        7.58     10.89 o 
   1   1  17       36.69       34.55      2.89 o 
   2   1  17       87.14       90.83      4.57 o 
   3   1  17      597.00      578.36      9.47 o 
   4   1  17      111.98      128.33      4.43 o 
   5   1  17       81.73       84.44      5.71 o 
   6   1  17       40.54       41.97      6.48 o 
   7   1  17       30.06       31.31      6.55 o 
   8   1  17        0.00        0.08      5.50 o 
   0   2  17       26.81       26.56      4.23 o 
   1   2  17      181.90      187.01      5.00 o 
   2   2  17        6.69        6.82      2.79 o 
   3   2  17      638.84      614.20      9.32 o 
   4   2  17        3.73        3.27      2.71 o 
   5   2  17      386.45      394.76     10.46 o 
   6   2  17       48.81       47.18      5.72 o 
   7   2  17        1.21        5.96      5.19 o 
   8   2  17        0.00       -2.32      5.61 o 
   1   3  17       38.98       45.73      3.49 o 
   2   3  17      459.58      434.71      6.45 o 
   3   3  17       14.13       20.20      3.01 o 
   4   3  17       38.29       40.72      3.43 o 
   5   3  17       15.24        8.81      4.37 o 
   6   3  17       17.77        4.87      4.84 o 
   7   3  17       14.09       18.12      5.54 o 
   8   3  17        0.44       14.83      8.95 o 
   0   4  17       76.33       85.10      5.45 o 
   1   4  17       16.32       11.70      2.10 o 
   2   4  17        4.18        5.08      2.35 o 
   3   4  17      382.29      370.44      6.43 o 
   4   4  17      107.88       91.48      4.30 o 
   5   4  17        0.23        7.12      4.19 o 
   6   4  17        4.17        6.79      5.74 o 
   7   4  17        2.25       -3.68      5.50 o 
   1   5  17      459.85      410.62     15.08 o 
   2   5  17       36.28       30.73      2.19 o 
   3   5  17        0.35       -1.05      2.86 o 
   4   5  17       36.29       33.35      3.29 o 
   5   5  17       42.06       36.59      5.13 o 
   6   5  17        0.62        5.95      4.77 o 
   7   5  17       25.94       39.11      8.93 o 
   0   6  17      139.73      166.12     17.47 o 
   1   6  17      132.16      132.58      8.15 o 
   2   6  17       20.61       20.20      3.90 o 
   3   6  17      203.68      208.68     12.53 o 
   4   6  17       28.67       26.21      4.77 o 
   5   6  17       51.36       40.70      4.90 o 
   6   6  17       82.50       82.40      8.07 o 
   7   6  17        4.27        5.48      6.05 o 
   1   7  17      286.40      310.26     16.04 o 
   2   7  17       80.15       89.83     10.95 o 
   3   7  17       34.07       36.06      5.70 o 
   4   7  17        2.19        3.09      3.38 o 
   5   7  17        0.39        6.41      5.20 o 
   6   7  17        1.64       -1.91      5.51 o 
   0   8  17     1014.04     1071.20     31.41 o 
   1   8  17      329.73      317.25     13.09 o 
   2   8  17        2.50        4.23      4.11 o 
   3   8  17       32.51       24.53      6.27 o 
   4   8  17       61.13       59.65     10.06 o 
   5   8  17        0.00        2.91      6.44 o 
   6   8  17        0.01        6.18      5.75 o 
   1   9  17        2.68       -0.24      6.88 o 
   2   9  17        3.86        5.32      6.71 o 
   3   9  17       22.84       25.46      9.47 o 
   4   9  17       11.62       15.49     11.97 o 
   5   9  17        0.40        7.68     10.28 o 
   0  10  17       45.07       56.00     20.45 o 
   1  10  17        4.92        2.69      6.33 o 
   2  10  17        2.97        4.94      6.11 o 
   3  10  17        1.37        3.19      8.76 o 
   4  10  17        0.06        0.04      7.89 o 
   1  11  17        8.33        9.50      8.27 o 
   2  11  17        8.01        7.67     10.06 o 
   3  11  17       15.68       23.28     10.57 o 
   0  12  17       40.05       44.09     13.43 o 
   1  12  17        0.70       10.34     11.57 o 
   0   0  18      381.68      384.71      9.96 o 
   1   0  18      670.37      665.80     12.30 o 
   2   0  18       89.65       93.01      7.80 o 
   3   0  18     1523.54     1464.15     25.45 o 
   4   0  18      214.23      225.77      8.02 o 
   5   0  18        0.14       -4.71      6.57 o 
   6   0  18       57.16       73.11      9.40 o 
   7   0  18        9.27        4.31      7.11 o 
   8   0  18        0.01        3.57      9.08 o 
   1   1  18       96.08       99.15      3.46 o 
   2   1  18       93.10       84.82      4.41 o 
   3   1  18       41.57       39.30      3.82 o 
   4   1  18       34.99       49.70      4.59 o 
   5   1  18       50.89       43.56      5.39 o 
   6   1  18        2.65        4.92      4.55 o 
   7   1  18       33.81       34.03      9.55 o 
   8   1  18        8.65       17.01      7.70 o 
   0   2  18      476.71      447.65     12.58 o 
   1   2  18      181.61      172.11      4.16 o 
   2   2  18        0.77       -0.77      2.53 o 
   3   2  18      260.61      236.87      5.22 o 
   4   2  18      120.93      133.24      4.61 o 
   5   2  18      110.15      111.02      5.78 o 
   6   2  18        4.36        6.53      5.32 o 
   7   2  18        1.34        5.12      5.15 o 
   1   3  18        0.81       -0.66      2.14 o 
   2   3  18      742.51      733.88     11.03 o 
   3   3  18       73.80       81.59      4.87 o 
   4   3  18       37.47       34.86      4.07 o 
   5   3  18        0.98        0.61      3.54 o 
   6   3  18        0.00        4.30      4.40 o 
   7   3  18        0.56        3.18      5.10 o 
   0   4  18      227.74      232.13      8.14 o 
   1   4  18       16.12       17.27      1.95 o 
   2   4  18      172.98      174.66      7.89 o 
   3   4  18        3.72        3.83      2.81 o 
   4   4  18       25.14       17.39      2.86 o 
   5   4  18      123.82      122.52      9.80 o 
   6   4  18        3.91        7.86      4.66 o 
   7   4  18        4.30        4.58      5.23 o 
   1   5  18       17.10       12.55      2.42 o 
   2   5  18        6.57        6.23      2.17 o 
   3   5  18       74.01       91.16      7.40 o 
   4   5  18       54.90       41.32      4.02 o 
   5   5  18       11.20        9.14      3.70 o 
   6   5  18        0.35        3.18      4.66 o 
   7   5  18        3.42        6.79      7.14 o 
   0   6  18       10.41        6.81      7.18 o 
   1   6  18       46.24       41.63      6.51 o 
   2   6  18       66.29       64.82      5.76 o 
   3   6  18       67.93       64.64      3.39 o 
   4   6  18       25.56       23.68      4.48 o 
   5   6  18       45.58       39.46      8.44 o 
   6   6  18        0.02        1.08      4.73 o 
   1   7  18      403.88      425.56     13.86 o 
   2   7  18       96.45       84.39     11.01 o 
   3   7  18        7.78       10.64      4.77 o 
   4   7  18       24.90       22.85      5.29 o 
   5   7  18       10.40        3.80      7.67 o 
   6   7  18        1.43        2.09      6.02 o 
   0   8  18       12.81       13.13      8.98 o 
   1   8  18       68.42       69.61      8.73 o 
   2   8  18      152.96      138.55     11.24 o 
   3   8  18      118.77      132.24     12.57 o 
   4   8  18       15.46        9.52      4.44 o 
   5   8  18       16.21       14.50      8.10 o 
   1   9  18        3.76        8.08      6.96 o 
   2   9  18        7.29       -4.05      6.64 o 
   3   9  18       53.40       60.58     12.19 o 
   4   9  18        8.34        0.86      9.34 o 
   5   9  18        3.18       -6.39      9.83 o 
   0  10  18       48.59       26.13     19.07 o 
   1  10  18        2.52        7.09      8.32 o 
   2  10  18        0.72        7.57      6.49 o 
   3  10  18        3.16        4.75      8.92 o 
   4  10  18       17.48       12.05     11.84 o 
   1  11  18        4.71       16.62      9.01 o 
   2  11  18        1.35        2.62      8.19 o 
   1   1  19      154.64      165.12      4.81 o 
   2   1  19      170.55      170.65      5.74 o 
   3   1  19      350.20      329.23      6.99 o 
   4   1  19      220.63      215.97      5.49 o 
   5   1  19        0.01        0.90      3.04 o 
   6   1  19        8.68       12.03      5.34 o 
   7   1  19        0.03       11.34      6.39 o 
   0   2  19       95.78       93.91      4.74 o 
   1   2  19      217.62      226.61      5.10 o 
   2   2  19      122.71      119.45      4.58 o 
   3   2  19      141.89      123.52      4.47 o 
   4   2  19        2.45        1.33      3.09 o 
   5   2  19       40.27       41.49      4.23 o 
   6   2  19        1.58        4.65      4.10 o 
   7   2  19        1.62        8.82      5.46 o 
   1   3  19      741.71      739.72     10.05 o 
   2   3  19       63.29       59.36      7.13 o 
   3   3  19       91.38       97.85      5.58 o 
   4   3  19        0.38        0.10      2.79 o 
   5   3  19        1.36       -0.40      3.09 o 
   6   3  19        0.71       -4.05      4.05 o 
   7   3  19        0.02       12.69      6.96 o 
   0   4  19      523.34      560.97     10.03 o 
   1   4  19        6.66        4.07      2.35 o 
   2   4  19       55.94       45.36      3.39 o 
   3   4  19      150.99      121.90      9.33 o 
   4   4  19       77.15       83.98      5.07 o 
   5   4  19        4.35        5.57      3.89 o 
   6   4  19        2.04       -3.09      4.34 o 
   7   4  19        2.08        7.23      4.81 o 
   1   5  19        3.29        3.77      1.42 o 
   2   5  19       22.90       27.23      2.47 o 
   3   5  19       97.76      100.81      5.83 o 
   4   5  19       43.40       35.21      5.43 o 
   5   5  19       21.12       22.49      4.16 o 
   6   5  19        0.54        1.94      4.03 o 
   7   5  19       36.05       27.65      9.80 o 
   0   6  19       71.95       64.92     13.55 o 
   1   6  19       78.86       65.78      7.71 o 
   2   6  19        0.40        0.89      2.76 o 
   3   6  19       83.43       74.77      5.30 o 
   4   6  19       37.58       32.27      6.15 o 
   5   6  19        0.83        3.55      4.63 o 
   6   6  19        2.78        3.73      5.01 o 
   1   7  19        0.02        2.28      5.17 o 
   2   7  19      395.91      388.21     16.70 o 
   3   7  19      125.26      132.29     12.06 o 
   4   7  19        0.45        0.17      6.26 o 
   5   7  19       41.67       46.86      6.29 o 
   6   7  19       15.98       20.61      7.82 o 
   0   8  19      117.98       97.25     14.38 o 
   1   8  19       66.58       84.85     13.86 o 
   2   8  19        7.53       16.77      6.37 o 
   3   8  19       10.47        7.14      8.88 o 
   4   8  19        1.31       -3.17      7.09 o 
   5   8  19        0.96        0.00      7.00 o 
   1   9  19        0.01       -3.67      7.33 o 
   2   9  19       10.10        5.99      6.65 o 
   3   9  19        0.00        5.40      8.98 o 
   4   9  19        7.75        8.61     10.05 o 
   0  10  19       26.63       30.28     13.74 o 
   1  10  19        0.03        4.97      8.56 o 
   2  10  19        3.70       -0.38      6.79 o 
   3  10  19        9.39        5.22     10.73 o 
   1  11  19        0.05       14.92      8.16 o 
   2  11  19       14.28        3.55     17.96 o 
   0   0  20       20.25       19.13      6.50 o 
   1   0  20      266.33      258.83     10.90 o 
   2   0  20        4.33        4.62      4.75 o 
   3   0  20       54.56       51.72      6.88 o 
   4   0  20        9.89        4.97      4.33 o 
   5   0  20       32.50       36.67      6.58 o 
   6   0  20      117.01      120.60     11.75 o 
   7   0  20       16.10        9.64      7.66 o 
   1   1  20     1062.07     1092.15     11.73 o 
   2   1  20      115.47      111.31      6.37 o 
   3   1  20        0.00        0.99      2.88 o 
   4   1  20       30.61       39.01      4.21 o 
   5   1  20        8.83        2.97      4.14 o 
   6   1  20        0.41        2.38      3.94 o 
   7   1  20        2.51        7.00      5.75 o 
   0   2  20      133.69      137.23      7.34 o 
   1   2  20      203.12      208.85      5.30 o 
   2   2  20        0.46        1.11      2.58 o 
   3   2  20        0.38        1.90      2.72 o 
   4   2  20       40.45       32.05      4.29 o 
   5   2  20        8.12       10.72      3.65 o 
   6   2  20       15.66       16.96      5.75 o 
   7   2  20        0.00        3.60      4.84 o 
   1   3  20       38.91       39.64      3.17 o 
   2   3  20        7.22        3.15      2.60 o 
   3   3  20       55.34       45.52      3.96 o 
   4   3  20      155.58      136.46      6.68 o 
   5   3  20        5.26        3.64      3.22 o 
   6   3  20        4.54        8.16      4.84 o 
   7   3  20       58.30       66.11      6.70 o 
   0   4  20     1231.34     1197.24     16.39 o 
   1   4  20        5.32        6.05      2.41 o 
   2   4  20       65.17       66.28      4.04 o 
   3   4  20        1.24        3.04      2.79 o 
   4   4  20        1.12        8.63      3.19 o 
   5   4  20      103.38      125.06      8.21 o 
   6   4  20        0.08        4.87      3.68 o 
   7   4  20        5.82       10.48      9.42 o 
   1   5  20       91.89       79.47      5.55 o 
   2   5  20        5.75        6.08      2.70 o 
   3   5  20      210.30      235.65      6.17 o 
   4   5  20       12.02       11.44      4.12 o 
   5   5  20       88.45       92.34      5.81 o 
   6   5  20        5.23        3.96      4.53 o 
   0   6  20      612.59      625.79     28.38 o 
   1   6  20       23.93       25.09      5.83 o 
   2   6  20       40.35       24.59      7.89 o 
   3   6  20       54.61       57.02      4.66 o 
   4   6  20        4.84        4.38      4.61 o 
   5   6  20        8.79       18.85      6.38 o 
   6   6  20        0.47        1.66      4.90 o 
   1   7  20       33.80       32.29      6.75 o 
   2   7  20        2.77       10.61      7.14 o 
   3   7  20        2.31        1.70      5.14 o 
   4   7  20       33.25       24.13      7.13 o 
   5   7  20       16.68       22.69      8.34 o 
   0   8  20       41.44       30.40     11.95 o 
   1   8  20        2.54       -0.30      6.79 o 
   2   8  20        6.66       -1.08      5.76 o 
   3   8  20        1.27       16.67      9.62 o 
   4   8  20        0.63        3.12      9.22 o 
   5   8  20        3.89        9.62     11.89 o 
   1   9  20       10.38       10.03      8.68 o 
   2   9  20       75.01       74.68      9.32 o 
   3   9  20       89.81       87.79     15.55 o 
   4   9  20       27.24       18.15     14.43 o 
   0  10  20        3.07       -2.13      9.84 o 
   1  10  20       14.21        9.17      8.43 o 
   2  10  20       13.55       15.70      8.79 o 
   3  10  20       25.49       19.92     11.03 o 
   1   1  21      299.37      277.15      9.51 o 
   2   1  21       69.39       72.36      4.37 o 
   3   1  21       36.22       40.07      4.48 o 
   4   1  21       21.98       23.76      3.94 o 
   5   1  21       17.73       16.56      3.91 o 
   6   1  21       61.99       71.26      9.01 o 
   7   1  21        4.57       12.89      5.67 o 
   0   2  21     1405.66     1387.59     23.48 o 
   1   2  21      182.03      189.18      4.66 o 
   2   2  21       51.86       45.70      4.06 o 
   3   2  21      164.69      163.86      6.75 o 
   4   2  21       14.60       14.88      4.39 o 
   5   2  21        1.21        9.51      3.93 o 
   6   2  21        4.94       12.34      4.71 o 
   7   2  21       17.96       22.85      6.29 o 
   1   3  21       18.66       20.60      3.05 o 
   2   3  21        0.07        0.41      2.84 o 
   3   3  21       10.54       10.36      3.31 o 
   4   3  21        0.72        5.48      3.07 o 
   5   3  21       27.55       20.05      3.86 o 
   6   3  21       59.11       44.62      6.12 o 
   0   4  21      125.98      139.21      5.12 o 
   1   4  21        3.09        3.63      2.39 o 
   2   4  21      183.04      172.77      5.78 o 
   3   4  21        0.09       -0.87      2.67 o 
   4   4  21       10.35        8.18      3.36 o 
   5   4  21       61.23       47.01      5.59 o 
   6   4  21       20.19       22.31      5.41 o 
   1   5  21        1.48        4.06      2.32 o 
   2   5  21      192.94      196.58      4.75 o 
   3   5  21       45.75       39.44      4.13 o 
   4   5  21        1.51        5.06      4.69 o 
   5   5  21        0.21        0.68      4.10 o 
   6   5  21        3.53       10.64      5.89 o 
   0   6  21      106.96      103.15     17.27 o 
   1   6  21        8.45       10.40      5.66 o 
   2   6  21       44.81       28.19      4.67 o 
   3   6  21       47.11       49.25      4.78 o 
   4   6  21      113.92      116.74     10.90 o 
   5   6  21        5.17        4.19      6.38 o 
   1   7  21       29.75       44.59      9.34 o 
   2   7  21        4.14        8.15      6.89 o 
   3   7  21       10.60       10.93      8.17 o 
   4   7  21       14.49       14.43      9.75 o 
   5   7  21        3.94        7.81      7.64 o 
   0   8  21       48.28       43.14     12.92 o 
   1   8  21        0.75        2.61      7.51 o 
   2   8  21      100.26       92.76     11.84 o 
   3   8  21       92.64      102.52     17.59 o 
   4   8  21       19.26       28.05     15.08 o 
   1   9  21        0.55       -2.94      7.16 o 
   2   9  21        1.53        8.34      8.04 o 
   3   9  21       20.18       21.97     11.21 o 
   0  10  21       11.43       16.69     11.54 o 
   1  10  21        0.16        4.32      7.41 o 
   2  10  21        1.09        1.50      9.29 o 
   0   0  22      140.24      137.45      8.11 o 
   1   0  22      114.39      110.97      5.54 o 
   2   0  22      132.86      127.78      7.37 o 
   3   0  22        0.30        3.60      4.61 o 
   4   0  22       18.05       16.63      5.06 o 
   5   0  22       25.53       19.07      6.19 o 
   6   0  22       66.94       79.82     13.19 o 
   1   1  22       49.67       52.72      3.48 o 
   2   1  22       31.44       31.31      4.00 o 
   3   1  22       33.00       29.42      4.98 o 
   4   1  22        0.13        0.92      3.64 o 
   5   1  22       11.93       12.94      4.47 o 
   6   1  22       13.75       23.90      5.21 o 
   0   2  22       11.91       10.97      5.40 o 
   1   2  22      800.61      800.26      9.59 o 
   2   2  22      100.00      110.53      6.09 o 
   3   2  22       93.66       97.84      5.66 o 
   4   2  22       19.32       20.61      4.15 o 
   5   2  22        4.31        9.17      4.40 o 
   6   2  22       19.53       26.57      4.94 o 
   1   3  22       14.82       13.70      3.19 o 
   2   3  22        4.45        3.03      2.55 o 
   3   3  22       54.72       51.61      6.56 o 
   4   3  22        2.06        3.32      2.97 o 
   5   3  22       77.14       87.76      5.54 o 
   6   3  22        2.75       -1.07      4.36 o 
   0   4  22       71.68       82.29      9.35 o 
   1   4  22        1.76        4.09      2.42 o 
   2   4  22      132.74      135.25      5.33 o 
   3   4  22        3.18        1.38      3.55 o 
   4   4  22       10.69        8.26      4.45 o 
   5   4  22       75.86       80.73      9.04 o 
   6   4  22        9.91       20.75      6.87 o 
   1   5  22        0.12        0.83      2.28 o 
   2   5  22        5.51        9.56      2.19 o 
   3   5  22        7.16        6.54      2.85 o 
   4   5  22        3.48        1.88      3.59 o 
   5   5  22       44.34       44.34      7.46 o 
   0   6  22       16.06        9.01      9.32 o 
   1   6  22        0.01       -4.02      5.72 o 
   2   6  22       19.16       18.63      8.48 o 
   3   6  22       10.35       19.04      5.52 o 
   4   6  22       20.44       28.52      5.51 o 
   5   6  22       19.36       22.54      7.02 o 
   1   7  22       17.99       18.27      8.47 o 
   2   7  22       67.15       61.05      8.91 o 
   3   7  22      106.65      122.87     22.55 o 
   4   7  22        3.29       -1.39     10.13 o 
   0   8  22        0.85        1.24      8.83 o 
   1   8  22        8.47       11.35      8.79 o 
   2   8  22        3.34        0.73      6.71 o 
   3   8  22        2.07       -5.53      8.60 o 
   4   8  22       45.81       20.76     11.29 o 
   1   9  22        2.97        4.54      8.21 o 
   2   9  22        0.19        1.78      7.79 o 
   3   9  22        5.14        6.43     11.40 o 
   0  10  22        0.03        4.75     13.38 o 
   1   1  23       12.00        7.92      2.74 o 
   2   1  23       15.21       17.50      4.05 o 
   3   1  23       14.41       16.14      3.96 o 
   4   1  23        4.80       -1.12      3.44 o 
   5   1  23        2.43        7.10      5.78 o 
   6   1  23        1.52        0.73      4.31 o 
   0   2  23       10.38        8.36      4.89 o 
   1   2  23        8.13        8.74      3.42 o 
   2   2  23       59.95       63.26      6.16 o 
   3   2  23        0.14       -0.12      2.97 o 
   4   2  23        1.65        7.51      4.11 o 
   5   2  23        1.48        0.43      3.53 o 
   6   2  23       14.86       18.90      5.16 o 
   1   3  23      574.84      555.57      9.98 o 
   2   3  23       76.21       91.52      7.20 o 
   3   3  23       23.97       22.13      3.92 o 
   4   3  23        0.15        1.38      3.09 o 
   5   3  23        7.86       20.74      6.16 o 
   6   3  23        0.32        8.25      4.97 o 
   0   4  23      193.38      204.09     10.52 o 
   1   4  23        2.15        4.05      3.31 o 
   2   4  23       55.88       54.40      5.66 o 
   3   4  23        6.59        4.78      3.59 o 
   4   4  23        9.03       16.83      4.89 o 
   5   4  23       11.76        9.16      4.67 o 
   1   5  23       11.34        7.90      2.18 o 
   2   5  23      291.66      291.27      8.65 o 
   3   5  23       16.10       16.44      6.73 o 
   4   5  23        0.06        0.27      4.99 o 
   5   5  23        7.44        5.73      5.19 o 
   0   6  23        2.03       13.04     10.35 o 
   1   6  23       10.29        6.38      6.06 o 
   2   6  23       10.81       10.74      6.86 o 
   3   6  23        2.59       -1.85      7.32 o 
   4   6  23        5.30       -1.46      8.40 o 
   5   6  23        9.60       15.78     12.48 o 
   1   7  23        0.03        1.80      7.68 o 
   2   7  23       28.73       32.01      8.83 o 
   3   7  23       42.98       73.60     12.59 o 
   4   7  23        7.07        7.55     10.97 o 
   0   8  23        4.83       22.48     12.61 o 
   1   8  23        3.74       13.36      8.04 o 
   2   8  23        0.32        5.14      6.91 o 
   3   8  23       17.58       15.83      8.95 o 
   1   9  23        0.75       -4.79      9.17 o 
   2   9  23        0.13        7.98     22.60 o 
   0   0  24      160.34      183.04     19.62 o 
   1   0  24      349.52      355.22     12.47 o 
   2   0  24        0.02        4.04      4.99 o 
   3   0  24        2.73        8.92      5.43 o 
   4   0  24       21.97       14.23      6.72 o 
   5   0  24       38.77       43.07      7.25 o 
   6   0  24        7.74       21.71     16.13 o 
   1   1  24      123.77      128.17      6.88 o 
   2   1  24       87.61       79.04      7.68 o 
   3   1  24      216.32      237.13      8.78 o 
   4   1  24       65.98       86.45     10.69 o 
   5   1  24       15.80       23.96      5.20 o 
   6   1  24        2.00        0.50     11.93 o 
   0   2  24        0.72       -1.22      4.55 o 
   1   2  24       46.92       50.10      3.51 o 
   2   2  24       12.35        7.48      3.14 o 
   3   2  24       18.90       17.08      4.03 o 
   4   2  24        0.88        4.27      4.59 o 
   5   2  24        5.00       11.15      4.23 o 
   1   3  24      159.13      164.25      6.83 o 
   2   3  24       91.59      114.75      5.64 o 
   3   3  24       57.12       58.75      6.07 o 
   4   3  24        0.83        2.82      4.09 o 
   5   3  24        3.12       10.91      5.52 o 
   0   4  24       36.78       37.13      4.98 o 
   1   4  24        2.74        7.70      3.61 o 
   2   4  24       34.78       36.45      3.66 o 
   3   4  24       42.34       43.49      6.38 o 
   4   4  24        0.27        3.56      6.08 o 
   5   4  24        1.42        4.76      4.95 o 
   1   5  24       61.60       42.37      5.84 o 
   2   5  24       31.21       18.99      5.18 o 
   3   5  24        0.87        2.85      5.06 o 
   4   5  24      102.85      108.42     11.48 o 
   5   5  24       47.29       45.28     13.06 o 
   0   6  24       10.28        4.42      9.77 o 
   1   6  24        0.40        1.64      7.05 o 
   2   6  24       16.48       22.05      7.03 o 
   3   6  24        2.52        4.18      7.78 o 
   4   6  24       10.38       26.51     11.76 o 
   1   7  24        0.20       -4.04      7.57 o 
   2   7  24        0.65        1.62      6.15 o 
   3   7  24        4.04        8.98      7.91 o 
   0   8  24       10.55        2.93     13.86 o 
   1   8  24        7.13       11.66      9.52 o 
   2   8  24        1.87       -0.55      7.59 o 
   1   1  25      169.25      177.30      5.59 o 
   2   1  25        0.23       -3.20      3.20 o 
   3   1  25       20.11       25.35      4.73 o 
   4   1  25        0.21        4.96      5.03 o 
   5   1  25        3.92       14.35      6.64 o 
   0   2  25        1.32        4.49      5.35 o 
   1   2  25        2.41        3.82      3.50 o 
   2   2  25       83.70       78.26      9.12 o 
   3   2  25        4.19        3.26      3.89 o 
   4   2  25       10.10       11.81      4.99 o 
   5   2  25        0.07        8.24      6.10 o 
   1   3  25       11.90       11.55      3.33 o 
   2   3  25       27.57       30.85      4.23 o 
   3   3  25      104.71       89.22      9.38 o 
   4   3  25       59.74       56.31      6.89 o 
   5   3  25       21.37       23.08      7.19 o 
   0   4  25      179.09      143.58      7.12 o 
   1   4  25       12.69       14.44      3.18 o 
   2   4  25        0.00        3.76      3.10 o 
   3   4  25       10.06        4.19      5.48 o 
   4   4  25        0.28        8.53      7.07 o 
   1   5  25       14.53        9.77      7.41 o 
   2   5  25        1.22       -0.92      7.56 o 
   3   5  25        1.07       -6.39      8.04 o 
   4   5  25       51.30       50.39      8.71 o 
   0   6  25       41.73       45.89     12.93 o 
   1   6  25        3.87        5.97      7.48 o 
   2   6  25        0.50       11.77      8.35 o 
   3   6  25       19.75       24.03     11.10 o 
   1   7  25        6.29        5.58      8.31 o 
   2   7  25        2.17        1.90      6.53 o 
   0   8  25       20.56       19.32     13.36 o 
   1   8  25        2.84        9.03     10.60 o 
   0   0  26        0.07       -4.29      7.61 o 
   1   0  26        2.63       -4.54      4.54 o 
   2   0  26        0.47        2.00      5.47 o 
   3   0  26        0.83        5.80      5.02 o 
   4   0  26       21.08       11.97      7.13 o 
   5   0  26      110.25      128.06     17.74 o 
   1   1  26        3.18        4.27      3.47 o 
   2   1  26       22.08       15.78      3.79 o 
   3   1  26       39.97       33.59      4.92 o 
   4   1  26        2.55        4.77      4.34 o 
   5   1  26        0.17        6.54      7.90 o 
   0   2  26       18.34       19.78      7.28 o 
   1   2  26       32.57       36.49      4.50 o 
   2   2  26       20.09       14.28      3.27 o 
   3   2  26       35.69       25.95      5.59 o 
   4   2  26       23.42       23.97      6.50 o 
   1   3  26        0.18        9.83      4.04 o 
   2   3  26       30.41       27.36      4.77 o 
   3   3  26        3.18       10.36      4.24 o 
   4   3  26       12.50       11.70      4.54 o 
   0   4  26       15.78       -5.87     14.82 o 
   1   4  26       56.35       46.63      7.74 o 
   2   4  26        5.44        4.83      3.99 o 
   3   4  26       67.19       80.31     14.98 o 
   4   4  26       91.54      115.82     12.20 o 
   1   5  26        7.71       14.95      7.10 o 
   2   5  26       29.81       36.04      8.14 o 
   3   5  26        5.75        8.08      9.35 o 
   0   6  26       21.60       26.27     14.31 o 
   1   6  26       18.88       21.85      8.59 o 
   2   6  26        5.52        7.11     10.31 o 
   3   6  26        0.00      -15.45     20.37 o 
   1   7  26        4.30        5.06      8.10 o 
   1   1  27       16.69       21.56      4.76 o 
   2   1  27        0.29        3.22      3.25 o 
   3   1  27       15.56       14.25      4.41 o 
   4   1  27       32.37       53.03      7.68 o 
   0   2  27        0.32        5.09      6.38 o 
   1   2  27        9.74       13.28      4.28 o 
   2   2  27        1.62        8.93      3.87 o 
   3   2  27       42.47       34.40      5.61 o 
   4   2  27       50.20       53.86      5.95 o 
   1   3  27       25.72       23.36      4.89 o 
   2   3  27       14.24       13.45      6.78 o 
   3   3  27       75.08       68.99      7.24 o 
   0   4  27       10.08        5.50     10.33 o 
   1   4  27        1.13       28.81     11.20 o 
   2   4  27        0.41       38.46     10.88 o 
   3   4  27        3.72        5.62      8.64 o 
   1   5  27        0.24        1.71      7.21 o 
   2   5  27        6.34        1.45      6.40 o 
   0   6  27        3.14       16.38     12.10 o 
   1   6  27       10.27        3.14      8.26 o 
   0   0  28       37.48       37.21     16.56 o 
   1   0  28        1.90       -3.56      4.78 o 
   2   0  28       13.47        5.75      6.15 o 
   3   0  28       86.44       64.79     22.43 o 
   1   1  28       41.68       53.00      8.53 o 
   2   1  28        3.23        3.10      4.03 o 
   3   1  28        6.97        1.82      4.30 o 
   0   2  28       19.76       23.01      6.60 o 
   1   2  28        2.58       10.52      6.29 o 
   2   2  28        3.84       18.33      5.00 o 
   3   2  28        7.95        1.47      4.21 o 
   1   3  28        3.43       13.57      5.62 o 
   2   3  28       11.02       29.88      6.92 o 
   3   3  28       19.35       24.17      6.65 o 
   0   4  28        0.69       17.61     25.70 o 
   1   4  28        0.52       -3.67      9.72 o 
   2   4  28        0.32       22.70      8.98 o 
   1   5  28       16.28       13.77      9.01 o 
   1   1  29        0.00        5.35      4.41 o 
   2   1  29        3.65       14.13      5.35 o 
   0   2  29        0.91       -0.60      5.18 o 
   1   2  29        0.11       12.57      6.14 o 
   2   2  29        2.22        7.02      4.50 o 
   1   3  29        7.67       23.59      9.55 o 
   0   4  29       11.71       48.17     19.91 o 
   0   0  30        0.58       17.89     11.16 o 
   1   0  30        5.28       35.70     26.32 o 
                                                 
